# Supplementary material for: Widespread Genotype-Phenotype Correlations in Intellectual Disability
Source: Front Psychiatry. 2018 Oct 29;9:535. doi: 10.3389/fpsyt.2018.00535 (PMC6217001; doi:10.3389/fpsyt.2018.00535)
Supplement: Supplementary file 2 [file Table_2.XLSX]

## Sheet: Abbreviations
Abbreviations & Other Symbols:
ACC = agenesis of the corpus callosum
ACC/PACC = complete and partial agenesis of the corpus callosum
AUT = intellectual disability with autism (with/without epilepsy)
CFD = Complex Facial Dysmorphisms
EPI = intellectual disability with epilepsy (without autism)
GO = Gene Ontology
HFM = hand and foot malformations
HPO = Human Phenotype Ontology
ID = intellectual disability without autism or epilepsy
Macro = macrocephaly
Malf. = malformation
MCD = malformations of cortical development
Micro = microcephaly
MMD = co-occurrence of 2+ movement disorders in a single condition
MP = MGI Mammalian Phenotype
Neocort. = neocortex
NLF = Neurodegenerative-like Features
NONE = No presence of autism or epilepsy
PWM = position weight matrix
Other Cranial = cranial malformations other than micro-/macrocephaly
SFD = Simple Facial Dysmorphisms
Subcort. = subcortical malformations
UMND = Upper Motor Neuron Disease

## Sheet: Table_11
Table 11. Odds ratios and adjusted p-values for association amongst different congenital anomalies.
Analysis	OR	OR Lower Limit	OR Upper Limit	Z	FDR p-value
CFD x Hand/Foot	13.414	6.2658	28.7173	6.6853	<0.0001*
CFD x Limbs	11.0519	3.602	52.107	3.84	<0.0001*
CFD x Skin/Hair	10.8754	4.9515	23.8862	5.9446	<0.0001*
CFD x Organ	8.4723	4.4384	16.1723	6.4784	<0.0001*
CFD x Micro	2.19	1.2605	3.8049	2.7813	0.0136*
CFD x Macro	6.1487	2.4645	20.2509	3.6387	<0.0001*
CFD x Cranial, Other	13.461	6.63	27.3304	7.1947	<0.0001*
CFD x Brain Malf	1.5119	0.8614	2.6538	1.4402	0.2372
CFD x ACC/PACC	4.4651	1.7623	15.1167	2.9933	0.0089*
CFD x MCD	1.7437	0.9057	3.3568	1.6638	0.1674
CFD x Neocort	2.328	1.1078	4.892	2.2302	0.0544
CFD x Cerebellum	1.159	0.4793	2.8027	0.3276	0.8138
SFD x HFM	0.413309	0.1259	1.0291	1.9065	0.1077
SFD x Limbs	0.812678	0.1652	2.5439	0.6212	0.6315
SFD x Skin/Hair	0.7112	0.2727	1.855	0.6967	0.5901
SFD x Organ	0.5185	0.2097	1.282	1.4221	0.2411
SFD x Micro	0.6614	0.2896	1.5103	0.9813	0.439
SFD x Macro	1.54345	0.4426	3.9757	0.5046	0.7077
SFD x Cranial, Other	1.1846	0.5236	2.68	0.4067	0.7752
SFD x Brain Malf	1.1568	0.5115	2.6164	0.3499	0.8027
SFD x ACC/PACC	1.00806	0.2016	3.1794	0.3159	0.8138
SFD x MCD	0.9512	0.3616	2.5023	0.1013	0.952
SFD x Neocort	0.996115	0.2944	2.5231	0.2713	0.8362
SFD x Cerebellum	1.93274	0.5425	5.0364	0.8842	0.4863
Hand/Foot x Limbs	12.2607	4.3558	34.5118	4.7466	<0.0001*
Hand/Foot x Skin/Hair	5.0835	2.6501	9.7513	4.8921	<0.0001*
Hand/Foot x Organ	8.8128	4.5476	17.0782	6.4473	<0.0001*
Hand/Foot x Micro	1.3933	0.7771	2.4983	1.1133	0.3691
Hand/Foot x Macro	3.0063	1.3045	6.9282	2.5839	0.0252*
Hand/Foot x Cranial, Other	5.765	3.0658	10.8406	5.4369	<0.0001*
Hand/Foot x Brain Malf.	1.4586	0.803	2.6496	1.2396	0.3125
Hand/Foot x ACC/PACC	2.1915	0.881	5.4516	1.6875	0.1625
Hand/Foot x MCD	1.1871	0.5962	2.3636	0.4881	0.7143
Hand/Foot x Neocort	1.1296	0.5265	2.4237	0.313	0.8138
Hand/Foot x Cerebellum	1.0362	0.4014	2.6749	0.0736	0.9571
Limbs x Skin/Hair	12.4162	4.639	33.2316	5.0147	<0.0001*
Limbs x Organ	8.6781	3.1062	24.2447	4.1223	<0.0001*
Limbs x Micro	1.7023	0.7341	3.9476	1.2396	0.3125
Limbs x Macro	4.4185	1.6738	11.6639	3	0.0089*
Limbs x Cranial, Other	3.7629	1.5726	9.0043	2.977	0.0089*
Limbs x Brain Malf	0.9844	0.4127	2.3481	0.0354	0.972
Limbs x ACC	2.6719	0.8842	8.0744	1.7419	0.1487
Limbs x MCD	1.4292	0.5581	3.6601	0.7443	0.5599
Limbs x Neocort	2.1187	0.8124	5.5256	1.535	0.2048
Limbs x Cerebellum	1.09565	0.2182	3.4625	0.1988	0.8809
Skin/Hair x Organ	6.2289	3.2056	12.1036	5.3965	<0.0001*
Skin/Hair x Micro	1.7411	0.9442	3.2104	1.7762	0.1397
Skin/Hair x Macro	2.6856	1.1584	6.2264	2.3026	0.0461*
Skin/Hair x Cranial, Other	4.4234	2.3284	8.4031	4.5416	<0.0001*
Skin/Hair x Brain Malf	1.0312	0.5491	1.9363	0.0955	0.952
Skin/Hair x ACC/PACC	2.7854	1.1128	6.972	2.1884	0.0598
Skin/Hair x MCD	1.3729	0.6775	2.7821	0.8794	0.4863
Skin/Hair x Neocort	1.6957	0.7923	3.6292	1.3604	0.26
Skin/Hair x Cerebellum	1.3067	0.5036	3.3906	0.5499	0.6765
Organ x Micro	1.9205	1.0925	3.376	2.2674	0.0497*
Organ x Macro	3.124	1.34	7.2827	2.6377	0.0205*
Organ x Cranial, Other	4.3549	2.3903	7.9343	4.8066	<0.0001*
Organ x Brain Malf	2.0483	1.1506	3.6463	2.4366	0.0346*
Organ x ACC/PACC	3.0778	1.2146	7.799	2.3696	0.0408*
Organ x MCD	1.8653	0.9675	3.5959	1.8613	0.1174
Organ x Neocort	2.1608	1.0468	4.4607	2.0836	0.0729
Organ x Cerebellum	1.4614	0.6003	3.558	0.8357	0.5087
Micro x Cranial, Other	1.4286	0.8123	2.5126	1.2382	0.3125
Micro x Brain Malf	3.5001	1.9476	6.2902	4.1887	<0.0001*
Micro x ACC/PACC	2.7751	1.0714	7.1879	2.102	0.072
Micro x MCD	2.7849	1.4216	5.4554	2.9856	0.0089*
Micro x Neocort	2.6164	1.2436	5.5047	2.5345	0.0272*
Micro x Cerebellum	3.829	1.4345	10.2205	2.6803	0.0187*
Macro x Cranial, Other	10.56	4.211	35.0894	4.6179	<0.0001*
Macro x Brain Malf	1.3334	0.5791	3.0701	0.6761	0.6006
Macro x ACC/PACC	2.5297	0.8405	7.6133	1.651	0.1704
Macro x MCD	1.3447	0.5282	3.4236	0.6212	0.6315
Macro x Neocort	1.9945	0.7692	5.1717	1.4201	0.2411
Macro x Cerebellum	0.632391	0.0822	2.4958	0.9098	0.4747
Cranial, Other x Brain Malf.	2.4873	1.3881	4.4571	3.0615	0.0066*
Cranial, Other x ACC	5.3281	1.9711	14.4025	3.2974	0.0035*
Cranial, Other x MCD	2.2676	1.1726	4.385	2.4331	0.0346*
Cranial, Other x Neocort	2.6786	1.291	5.5578	2.6457	0.0205*
Cranial, Other x Cerebellum	1.0252	0.4094	2.5672	0.0532	0.9651
ACC/PACC x MCD	5.9429	2.3243	15.1955	3.7208	<0.0001*
ACC/PACC x Neocort	5.769	2.2289	14.9319	3.6118	<0.0001*
ACC/PACC x Cerebellum	2.84333	0.7701	7.5519	1.5115	0.2121
Neocort x Cerebellum	5.2562	2.0623	13.3966	3.4761	0.0035*

## Sheet: Table_12
Table 12. Comparison of rates of CFD and NLF across main groups.
Analysis	Z	p-value	FDR adjust p-value
Autism x Epilepsy: Rate of CFD	2.55	0.011	0.016*
Autism x ID only: Rate of CFD	2.79	0.005	0.016*
Epilepsy x ID only: Rate of CFD	0.34	0.732	0.732
Autism x Epilepsy: Rate of NLF	-3.65	<0.001	<0.001*
Autism x ID only: Rate of NLF	0.9	0.367	0.367
Epilepsy x ID only: Rate of NLF	4.95	<0.001	<0.001*

## Sheet: Table_13
Table 13. Additional statistical results concerning relationship of individual NLF symptoms with one another using Odds Ratio.
Analysis	OR	OR CI	Z	p-value
Neurodegeneration x Brain Atrophy/UMND/MMD	8.61	3.77, 19.68	5.11	<0.001
Neurodegeneration x Atrophy	5.44	2.71, 10.95	4.75	<0.001
Neurodegeneration x MMD	6.04	2.99, 12.18	5.02	<0.001
Neurodegeneration x UMND	7.7	3.73, 15.90	5.52	<0.001
Atrophy x MMD	7.16	3.66, 13.99	5.755	<0.001
Atrophy x UMND	4.64	2.44, 8.82	4.69	<0.001
UMND x MMD	56.53	22.86, 139.82	8.73	<0.001

## Sheet: Table_14
Table 14. Analysis of symptom proportion across subgroups using Chi square.
Analysis	χ2	p-value	FDR adj. p-value	χ2	p-value	FDR adj. p-value	χ2	p-value	FDR adj. p-value
	HFM	“	“	Limbs	“	“	Skin & Hair	“	“
Aut x Epi CFD	0.1564	0.6925	1	3.9506	0.0469	0.218867	0.579	0.4467	1
Aut x Epi CFD/NLF	1.2983	0.2545	0.863656	0.1606	0.6886	0.8862	0.2261	0.6344	1
Aut x Epi NLF	0.6815	0.4091	0.863656	NA	NA	NA	0	1	1
Aut x Epi NLF	NA	NA	NA	NA	NA	NA	NA	NA	NA
Aut x Epi All CFD	0.2987	0.5847	1	0.6021	0.4378	0.681022	1.1441	0.2848	0.8544
Aut x Epi All NLF	6.1263	0.0133	0.233067	1.4117	0.2348	0.547867	4.2897	0.0383	0.3447
Aut x Epi All	4.3595	0.0368	0.233067	0	1	1	5.7694	0.0163	0.2934
Epi x ID only CFD	0.1564	0.6925	1	0	1	1	0.0534	0.8172	1
Epi-ID NLF	0.1703	0.6799	1	NA	NA	NA	0.0365	0.8485	1
Epi x ID SFD/NLF	0	1	1	0.1524	0.6963	0.8862	1.4222	0.233	0.8388
Epi x ID only None	1.1414	0.2854	0.863656	NA	NA	NA	0	1	1
Epi x ID only All CFD	0.0509	0.8214	1	1.0767	0.2994	0.5988	0.2673	0.6052	1
Epi x ID only All NLF	0	1	1	0.6266	0.4286	0.681022	0	1	1
Epi x ID only All	1.0092	0.3151	0.863656	1.8602	0.1726	0.48328	0.5761	0.4479	1
Aut x ID only CFD	0	1	1	5.0286	0.0249	0.218867	0.0909	0.763	1
Aut x ID only NLF	0	1	1	NA	NA	NA	NA	NA	NA
Aut x ID only None	0.9375	0.3329	0.863656	NA	NA	NA	0	1	1
Aut x ID only All CFD	0	1	1	4.1884	0.0407	0.218867	0.0254	0.8734	1
Aut x ID only All NLF	4.4152	0.0356	0.233067	0.0007	0.9796	1	2.3562	0.1248	0.69705
Aut x ID only All	0.8247	0.3638	0.863656	1.9425	0.1634	0.48328	2.0238	0.1549	0.69705
	Skin	“	“	Hair	“	“	Organs	“	“
Aut x Epi CFD	0	1	1	1.2259	0.2682	0.5364	0	1	1
Aut x Epi CFD/NLF	0	1	1	1.8521	0.1735	0.404833	0	1	1
Aut x Epi NLF	0	1	1	NA	NA	NA	0.1043	0.7467	1
Aut x Epi NLF	NA	NA	NA	NA	NA	NA	NA	NA	NA
Aut x Epi All CFD	0.0435	0.8349	1	3.5756	0.0586	0.19572	0	0.9973	1
Aut x Epi All NLF	0.6498	0.4202	1	6.0191	0.0142	0.0994	1.5505	0.2131	0.621029
Aut x Epi All	0.1902	0.6627	1	8.6358	0.0033	0.0462*	0.9576	0.3278	0.692022
Epi x ID only CFD	0.3332	0.5638	1	0	1	1	0.1169	0.7324	1
Epi-ID NLF	0.0365	0.8485	1	NA	NA	NA	0.0032	0.9546	1
Epi x ID SFD/NLF	0.6838	0.4083	1	0	1	1	0	1	1
Epi x ID only None	0	1	1	NA	NA	NA	1.8338	0.1757	0.621029
Epi x ID only All CFD	0.0504	0.8223	1	0.2209	0.6384	0.879709	1.448	0.2288	0.621029
Epi x ID only All NLF	0	1	1	0	1	1	1.9302	0.1647	0.621029
Epi x ID only All	0.2173	0.6411	1	0.1578	0.6912	0.879709	0.0651	0.7985	1
Aut x ID only CFD	0.4367	0.5087	1	0.8839	0.3471	0.539933	0.3644	0.5461	1
Aut x ID only NLF	NA	NA	NA	NA	NA	NA	0	1	1
Aut x ID only None	0	1	1	NA	NA	NA	1.5474	0.2135	0.621029
Aut x ID only All CFD	0.4519	0.5014	1	0.9254	0.3361	0.539933	1.0081	0.3154	0.692022
Aut x ID only All NLF	0.6652	0.4147	1	3.2864	0.0699	0.19572	5.7759	0.0162	0.3078
Aut x ID only All	0	1	1	4.9146	0.0266	0.124133	1.7356	0.1877	0.621029
	Micro-/Macro-cephaly	“	“	Micro-cephaly	“	“	Macro-cephaly	“	“
Aut x Epi CFD	0.4387	0.5078	0.98	2.456	0.1171	0.2562	0.5844	0.4446	1
Aut x Epi CFD/NLF	0.0603	0.8061	1	0.1994	0.6552	1	0.1994	0.6552	1
Aut x Epi NLF	2.3159	0.1281	0.366	2.3159	0.1281	0.2562	NA	NA	NA
Aut x Epi NLF	0	1	1	0	1	1	NA	NA	NA
Aut x Epi All CFD	0.3773	0.539	0.98	1.4081	0.2354	0.428	0	1	1
Aut x Epi All NLF	0	1	1	0.053	0.8179	1	0.0287	0.8654	1
Aut x Epi All	0.1844	0.6676	1	1.2247	0.2684	0.447333	0.2106	0.6463	1
Epi x ID only CFD	0.4387	0.5078	0.98	2.456	0.1171	0.2562	1.7553	0.1852	1
Epi-ID NLF	3.1119	0.0777	0.3108	3.1119	0.0777	0.2562	NA	NA	NA
Epi x ID SFD/NLF	0	1	1	0.0169	0.8965	1	0.2462	0.6198	1
Epi x ID only None	0	1	1	0	1	1	NA	NA	NA
Epi x ID only All CFD	2.5771	0.1084	0.361333	8.3617	0.0038	0.038	1.6042	0.2053	1
Epi x ID only All NLF	6.0241	0.0141	0.141	6.9478	0.0084	0.056	0.0066	0.9351	1
Epi x ID only All	6.9278	0.0085	0.141	11.0297	0.0009	0.018*	0.4058	0.5241	1
Aut x ID only CFD	0	1	1	0	1	1	0.1146	0.735	1
Aut x ID only NLF	0	1	1	0	1	1	NA	NA	NA
Aut x ID only None	0	1	1	0	1	1	NA	NA	NA
Aut x ID only All CFD	0.7011	0.4024	0.98	2.8145	0.0934	0.2562	1.3819	0.2398	1
Aut x ID only All NLF	4.4949	0.034	0.226667	6.3184	0.0119	0.0595	0	1	1
Aut x ID only All	3.3102	0.0689	0.3108	3.3769	0.0661	0.2562	0	1	1
	Other Cranial	“	“	All Brain Malf.	“	“	ACC/PACC	“	“
Aut x Epi CFD	0	1	1	0.3653	0.5456	0.839385	2.4935	0.1143	1
Aut x Epi CFD/NLF	0.2912	0.5895	1	1.1216	0.2896	0.5792	0	1	1
Aut x Epi NLF	0.0608	0.8052	1	0.2825	0.595	0.85	0	1	1
Aut x Epi NLF	NA	NA	NA	0.1918	0.6614	0.881867	0	1	1
Aut x Epi All CFD	0.2232	0.6366	1	2.9977	0.0834	0.278	0	1	1
Aut x Epi All NLF	0.0638	0.8005	1	1.7326	0.1881	0.517778	0.015	0.9024	1
Aut x Epi All	0.605	0.4367	1	5.5447	0.0185	0.123333	0	1	1
Epi x ID only CFD	0	1	1	0.1001	0.7517	0.939625	2.4935	0.1143	1
Epi-ID NLF	0	1	1	3.4309	0.064	0.278	0	1	1
Epi x ID SFD/NLF	0	1	1	1.4222	0.233	0.517778	0	1	1
Epi x ID only None	NA	NA	NA	0.5317	0.4659	0.7765	0.0886	0.7659	1
Epi x ID only All CFD	0.0896	0.7647	1	3.1841	0.0744	0.278	0.2842	0.594	1
Epi x ID only All NLF	1.9302	0.1647	0.9333	10.0665	0.0015	0.015	1.1493	0.2837	1
Epi x ID only All	0.6756	0.4111	1	12.2393	0.0005	0.01*	1.1499	0.2836	1
Aut x ID only CFD	0	1	1	0	1	1	0	1	1
Aut x ID only NLF	0.1313	0.7171	1	0.0386	0.8442	0.993176	NA	NA	NA
Aut x ID only None	NA	NA	NA	0	1	1	NA	NA	NA
Aut x ID only All CFD	0	1	1	0.0003	0.9865	1	0.1555	0.6934	1
Aut x ID only All NLF	2.3562	0.1248	0.9333	1.5213	0.2174	0.517778	1.5796	0.2088	1
Aut x ID only All	2.7095	0.0998	0.9333	0.6117	0.4342	0.7765	0.8641	0.3526	1
	MCD	“	“	Neocort. Malf.	“	“	Cerebellar Malf.	“	“
Aut x Epi CFD	3.8592	0.0495	0.141429	5.7578	0.0164	0.0421714	0	1	1
Aut x Epi CFD/NLF	2.6252	0.1052	0.233778	1.8027	0.1794	0.319909	2.6031	0.1067	0.80522
Aut x Epi NLF	0.0242	0.8765	1	0.4825	0.4873	0.60696	0.1043	0.7467	1
Aut x Epi NLF	0.1918	0.6614	0.881867	0.4427	0.5058	0.60696	0	1	1
Aut x Epi All CFD	8.9335	0.0028	0.0186667	9.2354	0.0024	0.0117	1.5582	0.2119	0.80522
Aut x Epi All NLF	0.9695	0.3248	0.499692	0.2994	0.5843	0.657338	3.4157	0.0646	0.80522
Aut x Epi All	6.0304	0.0141	0.0564	6.9925	0.0082	0.02952*	2.2915	0.1301	0.80522
Epi x ID only CFD	3.8592	0.0495	0.141429	5.7578	0.0164	0.0421714	0	1	1
Epi-ID NLF	2.8059	0.0939	0.233778	1.6759	0.1955	0.319909	0.7095	0.3996	1
Epi x ID SFD/NLF	0	1	1	0.0711	0.7897	0.836153	0	1	1
Epi x ID only None	1.4514	0.2283	0.405167	1.4351	0.2309	0.34635	0	1	1
Epi x ID only All CFD	11.0405	0.0009	0.009	12.2766	0.0005	0.0045	0.0602	0.8062	1
Epi x ID only All NLF	7.2508	0.0071	0.0355	9.0451	0.0026	0.0117	0.1156	0.7339	1
Epi x ID only All	15.6189	0.0001	0.002*	19.8768	0	<0.001*	0.3445	0.5572	1
Aut x ID only CFD	0	1	1	0	1	1	0	1	1
Aut x ID only NLF	0.1313	0.7171	0.896375	NA	NA	NA	NA	NA	NA
Aut x ID only None	0	1	1	NA	NA	NA	0	1	1
Aut x ID only All CFD	0.3331	0.5638	0.805429	0.6701	0.413	0.571846	0.1976	0.6566	1
Aut x ID only All NLF	1.3628	0.2431	0.405167	4.0073	0.0453	0.101925	1.6593	0.1977	0.80522
Aut x ID only All	1.369	0.242	0.405167	2.7347	0.0982	0.1964	0.5035	0.478	1
	MCD	“	“	Neocort. Malf.	“	“	Cerebellar Malf.	“	“
Aut x Epi CFD	0	1	1	NA	NA	NA	NA	NA	NA
Aut x Epi CFD/NLF	0.0191	0.89	1	NA	NA	NA	0.9395	0.3324	0.7024
Aut x Epi NLF	0	1	1	NA	NA	NA	0	1	1
Aut x Epi NLF	NA	NA	NA	NA	NA	NA	0	1	1
Aut x Epi All CFD	0	1	1	NA	NA	NA	1.5698	0.2102	0.64652
Aut x Epi All NLF	0	1	1	NA	NA	NA	1.4665	0.2259	0.64652
Aut x Epi All	0	1	1	NA	NA	NA	2.4497	0.1175	0.64652
Epi x ID only CFD	0.0534	0.8172	1	0	1	1	NA	NA	NA
Epi-ID NLF	0	1	1	NA	NA	NA	0.0365	0.8485	1
Epi x ID SFD/NLF	NA	NA	NA	NA	NA	NA	NA	NA	NA
Epi x ID only None	NA	NA	NA	0.1142	0.7354	1	1.4351	0.2309	0.64652
Epi x ID only All CFD	0	1	1	0.0226	0.8804	1	0.8692	0.3512	0.7024
Epi x ID only All NLF	0	1	1	NA	NA	NA	0.0917	0.762	1
Epi x ID only All	1.043	0.3071	1	1.7413	0.187	1	1.8564	0.173	0.64652
Aut x ID only CFD	0	1	1	0	1	1	NA	NA	NA
Aut x ID only NLF	NA	NA	NA	NA	NA	NA	NA	NA	NA
Aut x ID only None	NA	NA	NA	0.0682	0.794	1	0.1304	0.718	1
Aut x ID only All CFD	0.209	0.6476	1	0.037	0.8474	1	NA	NA	NA
Aut x ID only All NLF	0.0184	0.8921	1	NA	NA	NA	0.2832	0.5946	1
Aut x ID only All	0.701	0.4025	1	1.0458	0.3065	1	0	1	1
	Enlarged Ventricles	“	“	Neuro-degener-ation	“	“	Brain Atrophy	“	“
Aut x Epi CFD	0.3016	0.5829	1	NA	NA	NA	NA	NA	NA
Aut x Epi CFD/NLF	1.1307	0.2876	0.68305	3.634	0.0566	0.1132	0.6079	0.4356	0.5544
Aut x Epi NLF	0	1	1	0.7005	0.4026	0.56364	0	1	1
Aut x Epi NLF	0	1	1	NA	NA	NA	NA	NA	NA
Aut x Epi All CFD	3.277	0.0703	0.333925	5.6089	0.0179	0.06265	0	1	1
Aut x Epi All NLF	0.0923	0.7613	1	4.9384	0.0263	0.0723333	0.0334	0.8551	0.997617
Aut x Epi All	8.9178	0.0028	0.0532	24.645	0	<0.001*	2.3226	0.1275	0.198333
Epi x ID only CFD	0.0234	0.8785	1	NA	NA	NA	NA	NA	NA
Epi-ID NLF	0.0365	0.8485	1	0.75	0.3865	0.56364	3.8332	0.0502	0.14056
Epi x ID SFD/NLF	1.3714	0.2416	0.655771	5.6889	0.0171	0.06265	3.3094	0.0689	0.160767
Epi x ID only None	0	1	1	NA	NA	NA	NA	NA	NA
Epi x ID only All CFD	2.5143	0.1128	0.42864	1.6651	0.1969	0.344575	3.0264	0.0819	0.1638
Epi x ID only All NLF	4.1414	0.0418	0.264733	4.6524	0.031	0.0723333	8.3473	0.0039	0.0273
Epi x ID only All	4.6971	0.0302	0.264733	23.9712	0	<0.001*	15.1833	0.0001	0.0014*
Aut x ID only CFD	0	1	1	NA	NA	NA	NA	NA	NA
Aut x ID only NLF	NA	NA	NA	0	1	1	1.3125	0.2519	0.35266
Aut x ID only None	0	1	1	NA	NA	NA	NA	NA	NA
Aut x ID only All CFD	0	1	1	0.1976	0.6566	0.835673	2.4286	0.1191	0.198333
Aut x ID only All NLF	1.4167	0.2339	0.655771	0	1	1	7.3558	0.0067	0.0312667
Aut x ID only All	0.7212	0.3958	0.835578	0.0395	0.8425	0.982917	4.2201	0.0399	0.13965
	Move-ment Disorder	“	“	MMD	“	“	UMND	“	“
Aut x Epi CFD	0	1	1	NA	NA	NA	NA	NA	NA
Aut x Epi CFD/NLF	0.9395	0.3324	0.771333	0.9788	0.3225	0.645	0.2387	0.6252	0.92694
Aut x Epi NLF	0.5137	0.4736	0.779429	0	1	1	0.191	0.6621	0.92694
Aut x Epi NLF	0.0126	0.9105	1	NA	NA	NA	NA	NA	NA
Aut x Epi All CFD	0	1	1	3.0671	0.0799	0.27965	0.0643	0.7998	0.9331
Aut x Epi All NLF	0.015	0.9024	1	0.3883	0.5332	0.829422	0.0039	0.9501	1
Aut x Epi All	1.5192	0.2177	0.622	5.3806	0.0204	0.0952	4.9305	0.0264	0.1232
Epi x ID only CFD	0.3653	0.5456	0.779429	NA	NA	NA	NA	NA	NA
Epi-ID NLF	0	1	1	0	1	1	0.1047	0.7462	0.9331
Epi x ID SFD/NLF	4.8931	0.027	0.135	1.3714	0.2416	0.563733	3.3094	0.0689	0.160767
Epi x ID only None	0.4146	0.5196	0.779429	NA	NA	NA	NA	NA	NA
Epi x ID only All CFD	5.6269	0.0177	0.118	5.6095	0.0179	0.0952	5.4798	0.0192	0.1232
Epi x ID only All NLF	2.4008	0.1213	0.4852	2.3787	0.123	0.3444	4.0866	0.0432	0.13916
Epi x ID only All	8.0431	0.0046	0.092	7.5846	0.0059	0.0826	11.0531	0.0009	0.0126*
Aut x ID only CFD	0.8839	0.3471	0.771333	NA	NA	NA	NA	NA	NA
Aut x ID only NLF	0.4375	0.5083	0.779429	0	1	1	0	1	1
Aut x ID only None	0	1	1	NA	NA	NA	NA	NA	NA
Aut x ID only All CFD	5.8206	0.0158	0.118	0.4271	0.5134	0.829422	3.8511	0.0497	0.13916
Aut x ID only All NLF	0.5137	0.4736	0.779429	0.1755	0.6753	0.94542	1.6968	0.1927	0.3854
Aut x ID only All	1.5281	0.2164	0.622	0.0043	0.9476	1	0.5539	0.4567	0.799225

## Sheet: Table_15_Seed-Genes
Table 15. Seed genes.
GENE	SUBGROUP
CHD7	AUT/CFD
VPS13B	AUT/CFD
SATB2	AUT/CFD
FMR1	AUT/CFD
ADNP	AUT/CFD
EHMT1	AUT/CFD
MED12	AUT/CFD
FOXP1	AUT/CFD
MBD5	AUT/CFD
SETD5	AUT/CFD
DEAF1	AUT/CFD
ZMYND11	AUT/CFD
UPF3B	AUT/CFD
ZEB2	AUT/CFD
SMARCA2	AUT/CFD
SHANK3	AUT/CFD
MAGEL2	AUT/CFD
RAI1	AUT/CFD
C12orf57	AUT/CFD
KMT2A	AUT/CFD
GRIA3	AUT/CFD
SGSH	AUT/CFD
ADSL	AUT/CFD/NLF
ATRX	AUT/CFD/NLF
UBE3A	AUT/CFD/NLF
BRAF	AUT/CFD/NLF
SLC6A8	AUT/CFD/NLF
NIPBL	AUT/CFD/NLF
SMC1A	AUT/CFD/NLF
SMC3	AUT/CFD/NLF
RAD21	AUT/CFD/NLF
HDAC8	AUT/CFD/NLF
MECP2	AUT/CFD/NLF
NFIX	AUT/CFD/NLF
KIAA2022	AUT/CFD/NLF
SLC9A6	AUT/CFD/NLF
TCF4	AUT/CFD/NLF
PQBP1	AUT/CFD/NLF
MPLKIP	AUT/CFD/NLF
TBC1D20	AUT/CFD/NLF
SMAD4	AUT/CFD/NLF
DHCR7	AUT/CFD/NLF
GAMT	AUT/CFD/NLF
STXBP1	AUT/NLF
SCN1A	AUT/NLF
DMPK	AUT/NLF
FOLR1	AUT/NLF
MECP2	AUT/NLF
FOXG1	AUT/NLF
SLC35A3	AUT/SFD
HERC2	AUT/SFD
RAB39B	AUT/SFD
NDP	AUT/SFD/NLF
TSC2	AUT/SFD/NLF
OCRL	AUT/SFD/NLF
MAOA	AUT/NONE
GATM	AUT/NONE
CHD2	AUT/NONE
HCN1	AUT/NONE
PCDH19	AUT/NONE
SYNGAP1	AUT/NONE
CC2D1A	AUT/NONE
POMGNT1	AUT/NONE
ZSWIM6	EPI/CFD
ASXL1	EPI/CFD
NSDHL	EPI/CFD
ATP6V0A2	EPI/CFD
PGAP3	EPI/CFD
TBCE	EPI/CFD
KANSL1	EPI/CFD
EFTUD2	EPI/CFD
KPTN	EPI/CFD
PAK3	EPI/CFD
SMS	EPI/CFD
TRMT10A	EPI/CFD
SNIP1	EPI/CFD
ATR	EPI/CFD
AGA	EPI/CFD/NLF
OCLN	EPI/CFD/NLF
PIGL	EPI/CFD/NLF
DPM1	EPI/CFD/NLF
MGAT2	EPI/CFD/NLF
ALDH18A1	EPI/CFD/NLF
DHCR24	EPI/CFD/NLF
PIK3R2	EPI/CFD/NLF
CUL4B	EPI/CFD/NLF
QARS	EPI/CFD/NLF
NDE1	EPI/CFD/NLF
FBXL4	EPI/CFD/NLF
PIGA	EPI/CFD/NLF
CLP1	EPI/CFD/NLF
PDHA1	EPI/CFD/NLF
TECPR2	EPI/CFD/NLF
EPG5	EPI/CFD/NLF
RAB18	EPI/CFD/NLF
ACTB	EPI/CFD/NLF
CTSA	EPI/CFD/NLF
RNASET2	EPI/CFD/NLF
ATP1A2	EPI/NLF
ATP1A3	EPI/NLF
ST3GAL5	EPI/NLF
ARG1	EPI/NLF
PPT1	EPI/NLF
ALG6	EPI/NLF
TUBB3	EPI/NLF
KIF5C	EPI/NLF
RANBP2	EPI/NLF
KCTD7	EPI/NLF
SPTAN1	EPI/NLF
KCNQ2	EPI/NLF
ARHGEF9	EPI/NLF
SLC2A1	EPI/NLF
MTR	EPI/NLF
PGAP2	EPI/NLF
ELOVL4	EPI/NLF
FAM126A	EPI/NLF
MLYCD	EPI/NLF
DHFR	EPI/NLF
WDR62	EPI/NLF
PNKP	EPI/NLF
WDR45	EPI/NLF
PLP1	EPI/NLF
PHGDH	EPI/NLF
RTTN	EPI/NLF
SEPSECS	EPI/NLF
VPS53	EPI/NLF
NAGA	EPI/NLF
GRM1	EPI/NLF
SLC19A3	EPI/NLF
SZT2	EPI/SFD
ASPM	EPI/SFD
D2HGDH	EPI/SFD/NLF
ALG13	EPI/SFD/NLF
ADK	EPI/SFD/NLF
PDX1	EPI/SFD/NLF
ERLIN2	EPI/SFD/NLF
WWOX	EPI/SFD/NLF
TUBB2A	EPI/NONE
GABRA1	EPI/NONE
KCNT1	EPI/NONE
CCDC88C	EPI/NONE
AASS	EPI/NONE
ALDH4A1	EPI/NONE
SYP	EPI/NONE
GMPPB	EPI/NONE
TUBA8	EPI/NONE
PRKAR1A	ID/CFD
LARP7	ID/CFD
THOC6	ID/CFD
IGBP1	ID/CFD
TMCO1	ID/CFD
XYLT1	ID/CFD
B4GALT7	ID/CFD
IRX5	ID/CFD
ZBTB24	ID/CFD
TMEM237	ID/CFD
PTDSS1	ID/CFD
TTI2	ID/CFD
FBXO31	ID/CFD
GNPTAB	ID/CFD
SOS1	ID/CFD
RIT1	ID/CFD
DDX59	ID/CFD
PAX1	ID/CFD
SKI	ID/CFD
ZBTB16	ID/CFD
AHDC1	ID/CFD
EYA1	ID/CFD
IDUA	ID/CFD/NLF
MAN2B1	ID/CFD/NLF
AP4M1	ID/CFD/NLF
WDR81	ID/CFD/NLF
CA8	ID/NLF
ATP8A2	ID/NLF
AIFM1	ID/NLF
MTRR	ID/NLF
HPRT1	ID/NLF
UQCRQ	ID/NLF
PRSS12	ID/NLF
TAF2	ID/NLF
DLAT	ID/NLF
KIF5A	ID/NLF
SPTBN2	ID/NLF
UROC1	ID/NLF
C12orf65	ID/NLF
ENTPD1	ID/NLF
FGFR3	ID/SFD
ARSE	ID/SFD
YAP1	ID/SFD
B4GALT1	ID/SFD
ALX4	ID/SFD
SRD5A3	ID/SFD
AP1S1	ID/SFD
BRWD3	ID/SFD
CEP135	ID/SFD
COG6	ID/SFD
CTDP1	ID/SFD/NLF
POMT2	ID/SFD/NLF
DDHD2	ID/SFD/NLF
LARGE	ID/SFD/NLF
GMPPA	ID/NONE
BBS7	ID/NONE
CLCNKB	ID/NONE
EMD	ID/NONE
MIR17HG	ID/NONE
FTCD	ID/NONE
GIF	ID/NONE
CEP41	ID/NONE
C5orf42	ID/NONE
CRBN	ID/NONE
ADAT3	ID/NONE
KIAA1033	ID/NONE
INPP5E	ID/NONE
CASC5	ID/NONE
UMPS	ID/NONE
SLC4A4	ID/NONE

## Sheet: Table_16_Extended-List
Table 16. Genemania extended gene list. All genes listed below interact with the original seed list.
SUBGROUP	GENE	INTERACTION_TYPE
AUT/CFD	SETD5	Co-expression
AUT/CFD	UPF3B	Co-expression
AUT/CFD	ZMYND11	Co-expression
AUT/CFD	ATG2B	Co-expression
AUT/CFD	RAI1	Co-expression
AUT/CFD	MED12	Co-expression
AUT/CFD	ADNP	Co-expression
AUT/CFD	EP400	Co-expression
AUT/CFD	FOXP1	Co-expression
AUT/CFD	VPS13B	Co-expression
AUT/CFD	KMT2A	Co-expression
AUT/CFD	VPS13C	Co-expression
AUT/CFD	DYNC1H1	Co-expression
AUT/CFD	ZBTB20	Co-expression
AUT/CFD	SGSH	Co-expression
AUT/CFD	EHMT1	Co-expression
AUT/CFD	KMT2D	Co-expression
AUT/CFD	SMARCA2	Co-expression
AUT/CFD	MECP2	Co-expression
AUT/CFD	TRRAP	Co-expression
AUT/CFD	HTT	Co-expression
AUT/CFD	CHD8	Co-expression
AUT/CFD	ZEB2	Co-expression
AUT/CFD	MBD5	Co-expression
AUT/CFD	VPS13A	Co-expression
AUT/CFD	FMR1	Co-expression
AUT/CFD	ATG2A	Co-expression
AUT/CFD	CHD7	Co-expression
AUT/CFD	GMEB2	Co-expression
AUT/CFD	C12orf57	Co-expression
AUT/CFD	MAGEL2	Co-expression
AUT/CFD	DEAF1	Co-expression
AUT/CFD	UPF3A	Co-expression
AUT/CFD/NLF	NIPBL	Co-expression
AUT/CFD/NLF	ATRX	Co-expression
AUT/CFD/NLF	SLC9A6	Co-expression
AUT/CFD/NLF	SMC1A	Co-expression
AUT/CFD/NLF	DHCR7	Co-expression
AUT/CFD/NLF	SMC3	Co-expression
AUT/CFD/NLF	TCF4	Co-expression
AUT/CFD/NLF	SMAD4	Co-expression
AUT/CFD/NLF	RAD21	Co-expression
AUT/CFD/NLF	STAG2	Co-expression
AUT/CFD/NLF	CAT	Co-expression
AUT/CFD/NLF	MECP2	Co-expression
AUT/CFD/NLF	UBE3A	Co-expression
AUT/CFD/NLF	TNPO3	Co-expression
AUT/CFD/NLF	STAG1	Co-expression
AUT/CFD/NLF	NFIX	Co-expression
AUT/CFD/NLF	SMC2	Co-expression
AUT/CFD/NLF	PQBP1	Co-expression
AUT/CFD/NLF	TYMS	Co-expression
AUT/CFD/NLF	CDCA5	Co-expression
AUT/CFD/NLF	ADSL	Co-expression
AUT/CFD/NLF	MPLKIP	Co-expression
AUT/CFD/NLF	KPNA1	Co-expression
AUT/CFD/NLF	SLC6A8	Co-expression
AUT/NLF	MECP2	Co-expression
AUT/NLF	GAMT	Co-expression
AUT/NLF	STXBP1	Co-expression
AUT/NLF	SCN1A	Co-expression
AUT/NLF	DMPK	Co-expression
AUT/NLF	POMT1	Co-expression
AUT/NLF	FOXG1	Co-expression
AUT/NLF	BSN	Co-expression
AUT/NLF	MC1R	Co-expression
AUT/NLF	CSN1S1	Co-expression
AUT/NLF	SOAT2	Co-expression
AUT/NLF	CEACAM4	Co-expression
AUT/NLF	PARD6A	Co-expression
AUT/NLF	GRIK2	Co-expression
AUT/SFD	CEP170	Co-expression
AUT/SFD	AGL	Co-expression
AUT/SFD	MAPK6	Co-expression
AUT/SFD	SLC35A3	Co-expression
AUT/SFD	XPA	Co-expression
AUT/SFD	TOB1	Co-expression
AUT/SFD	HERC2	Co-expression
AUT/SFD	PMS1	Co-expression
AUT/SFD	SEC23IP	Co-expression
AUT/SFD	SLC35A2	Co-expression
AUT/SFD	C6orf211	Co-expression
AUT/SFD	SLC35A5	Co-expression
AUT/SFD	MPDU1	Co-expression
AUT/SFD	RAB3GAP1	Co-expression
AUT/SFD	RNF11	Co-expression
AUT/SFD	USP16	Co-expression
AUT/SFD	SGSM3	Co-expression
AUT/SFD/NLF	OCRL	Co-expression
AUT/SFD/NLF	LGALS8	Co-expression
AUT/SFD/NLF	TSC1	Co-expression
AUT/SFD/NLF	TSC2	Co-expression
AUT/SFD/NLF	PPP1R15A	Co-expression
AUT/SFD/NLF	RHEB	Co-expression
AUT/SFD/NLF	YWHAG	Co-expression
AUT/SFD/NLF	GOLGA5	Co-expression
AUT/SFD/NLF	C12orf5	Co-expression
AUT/SFD/NLF	MAPKAP1	Co-expression
AUT/SFD/NLF	RPS6KB1	Co-expression
AUT/SFD/NLF	RICTOR	Co-expression
AUT/SFD/NLF	NDP	Co-expression
EPI/CFD	TBCE	Co-expression
EPI/CFD	SRRM2	Co-expression
EPI/CFD	KAT8	Co-expression
EPI/CFD	PRPF6	Co-expression
EPI/CFD	SNRNP200	Co-expression
EPI/CFD	ZSWIM6	Co-expression
EPI/CFD	KANSL1	Co-expression
EPI/CFD	SNRNP40	Co-expression
EPI/CFD	SNIP1	Co-expression
EPI/CFD	SMS	Co-expression
EPI/CFD	AKT1	Co-expression
EPI/CFD	TBCD	Co-expression
EPI/CFD	KPTN	Co-expression
EPI/CFD	ATP6V0A2	Co-expression
EPI/CFD	ASXL1	Co-expression
EPI/CFD	CYTH2	Co-expression
EPI/CFD/NLF	FBXL4	Co-expression
EPI/CFD/NLF	DHCR24	Co-expression
EPI/CFD/NLF	RPS7	Co-expression
EPI/CFD/NLF	TECPR2	Co-expression
EPI/CFD/NLF	DPM1	Co-expression
EPI/CFD/NLF	CUL4B	Co-expression
EPI/CFD/NLF	ALDH18A1	Co-expression
EPI/CFD/NLF	QARS	Co-expression
EPI/CFD/NLF	APOA1BP	Co-expression
EPI/CFD/NLF	WDR82	Co-expression
EPI/CFD/NLF	CTSA	Co-expression
EPI/CFD/NLF	CTSD	Co-expression
EPI/CFD/NLF	CLP1	Co-expression
EPI/CFD/NLF	ACTB	Co-expression
EPI/CFD/NLF	MGAT2	Co-expression
EPI/CFD/NLF	PIK3R2	Co-expression
EPI/CFD/NLF	EPG5	Co-expression
EPI/CFD/NLF	NDE1	Co-expression
EPI/CFD/NLF	CPSF1	Co-expression
EPI/CFD/NLF	RPS10	Co-expression
EPI/CFD/NLF	PIGA	Co-expression
EPI/NLF	KCTD7	Co-expression
EPI/NLF	ALG6	Co-expression
EPI/NLF	ATP1A3	Co-expression
EPI/NLF	PNKP	Co-expression
EPI/NLF	ATP1A2	Co-expression
EPI/NLF	ARHGEF9	Co-expression
EPI/NLF	SPTAN1	Co-expression
EPI/NLF	KIF5C	Co-expression
EPI/NLF	ST3GAL5	Co-expression
EPI/NLF	DHFR	Co-expression
EPI/NLF	TUBB3	Co-expression
EPI/NLF	TUBB4B	Co-expression
EPI/NLF	ARG1	Co-expression
EPI/NLF	PGAP2	Co-expression
EPI/NLF	PPT1	Co-expression
EPI/NLF	PLP1	Co-expression
EPI/NLF	NSMCE4A	Co-expression
EPI/NLF	RTTN	Co-expression
EPI/NLF	PHGDH	Co-expression
EPI/NLF	SEPSECS	Co-expression
EPI/NLF	NAGA	Co-expression
EPI/NLF	MLYCD	Co-expression
EPI/NLF	MTR	Co-expression
EPI/NLF	SLC2A1	Co-expression
EPI/NLF	VPS52	Co-expression
EPI/NLF	GRM1	Co-expression
EPI/NLF	VPS53	Co-expression
EPI/NLF	KCNQ2	Co-expression
EPI/NLF	TUBB4A	Co-expression
EPI/NLF	CANX	Co-expression
EPI/NLF	RANGAP1	Co-expression
EPI/SFD	NDC80	Co-expression
EPI/SFD	CENPF	Co-expression
EPI/SFD	GTSE1	Co-expression
EPI/SFD	TOP2A	Co-expression
EPI/SFD	MKI67	Co-expression
EPI/SFD	PLK1	Co-expression
EPI/SFD	CENPE	Co-expression
EPI/SFD	KIF14	Co-expression
EPI/SFD	CCNA2	Co-expression
EPI/SFD	KIF4A	Co-expression
EPI/SFD	SZT2	Co-expression
EPI/SFD	KIF23	Co-expression
EPI/SFD	ASPM	Co-expression
EPI/SFD	KIF18B	Co-expression
EPI/SFD	KIF20A	Co-expression
EPI/SFD	NCAPG	Co-expression
EPI/SFD	DEPDC1	Co-expression
EPI/SFD	HMMR	Co-expression
EPI/SFD/NLF	LDHD	Co-expression
EPI/SFD/NLF	RERE	Co-expression
EPI/SFD/NLF	PDX1	Co-expression
EPI/SFD/NLF	ADK	Co-expression
EPI/SFD/NLF	ALG14	Co-expression
EPI/SFD/NLF	ERLIN2	Co-expression
EPI/SFD/NLF	RAB25	Co-expression
EPI/SFD/NLF	TAF12	Co-expression
EPI/SFD/NLF	WWOX	Co-expression
EPI/SFD/NLF	VPS33A	Co-expression
EPI/SFD/NLF	SLC2A2	Co-expression
EPI/SFD/NLF	SRD5A3	Co-expression
EPI/NONE	SYP	Co-expression
EPI/NONE	TUBA8	Co-expression
EPI/NONE	TUBB2A	Co-expression
EPI/NONE	TUBB	Co-expression
EPI/NONE	TUBA1C	Co-expression
ID/CFD	SKI	Co-expression
ID/CFD	IRX5	Co-expression
ID/CFD	SOS1	Co-expression
ID/CFD	PRKAR1A	Co-expression
ID/CFD	XYLT1	Co-expression
ID/CFD	EYA1	Co-expression
ID/CFD	ZBTB24	Co-expression
ID/CFD	FKBP5	Co-expression
ID/CFD	LARP7	Co-expression
ID/CFD	AHDC1	Co-expression
ID/CFD	ZBTB16	Co-expression
ID/CFD	TLE1	Co-expression
ID/CFD	TMCO1	Co-expression
ID/CFD	THOC6	Co-expression
ID/CFD	FBXO31	Co-expression
ID/CFD	TMEM237	Co-expression
ID/CFD	PRKCB	Co-expression
ID/CFD	GPR88	Co-expression
ID/CFD	IGBP1	Co-expression
ID/CFD	KLF9	Co-expression
ID/CFD	TTI2	Co-expression
ID/CFD	RERE	Co-expression
ID/CFD	SLC33A1	Co-expression
ID/CFD	PTDSS1	Co-expression
ID/CFD	RIT1	Co-expression
ID/CFD/NLF	MAN2B2	Co-expression
ID/CFD/NLF	MAN1A2	Co-expression
ID/CFD/NLF	MAN2B1	Co-expression
ID/CFD/NLF	MAN1C1	Co-expression
ID/CFD/NLF	MAN2C1	Co-expression
ID/CFD/NLF	IDUA	Co-expression
ID/CFD/NLF	MAN2A1	Co-expression
ID/CFD/NLF	ARSA	Co-expression
ID/CFD/NLF	WDR81	Co-expression
ID/CFD/NLF	MAN1A1	Co-expression
ID/CFD/NLF	SEC24A	Co-expression
ID/CFD/NLF	MAN2A2	Co-expression
ID/CFD/NLF	MAN1B1	Co-expression
ID/CFD/NLF	AP4B1	Co-expression
ID/CFD/NLF	DNAJB11	Co-expression
ID/CFD/NLF	AP4M1	Co-expression
ID/CFD/NLF	IRF3	Co-expression
ID/NLF	MTRR	Co-expression
ID/NLF	HPRT1	Co-expression
ID/NLF	UQCRQ	Co-expression
ID/NLF	C12orf65	Co-expression
ID/NLF	AIFM1	Co-expression
ID/NLF	ICT1	Co-expression
ID/NLF	UBR5	Co-expression
ID/NLF	VDAC1	Co-expression
ID/NLF	TAF2	Co-expression
ID/NLF	DLAT	Co-expression
ID/NLF	PRSS12	Co-expression
ID/NLF	KIF5A	Co-expression
ID/NLF	ATP8A2	Co-expression
ID/NLF	SPTBN2	Co-expression
ID/NLF	AZIN1	Co-expression
ID/NLF	IARS	Co-expression
ID/NLF	SPINT3	Co-expression
ID/NLF	COX7B	Co-expression
ID/NLF	FMR1	Co-expression
ID/NLF	ATP6V1C1	Co-expression
ID/NLF	CA8	Co-expression
ID/NLF	DIEXF	Co-expression
ID/NLF	RAP2C	Co-expression
ID/NLF	RBMX2	Co-expression
ID/SFD	BRWD3	Co-expression
ID/SFD	SRD5A3	Co-expression
ID/SFD	AP1S1	Co-expression
ID/SFD	COG6	Co-expression
ID/SFD	CBR1	Co-expression
ID/SFD	CEP135	Co-expression
ID/SFD	SPP1	Co-expression
ID/SFD	CA2	Co-expression
ID/SFD	NDST1	Co-expression
ID/SFD	PIR	Co-expression
ID/SFD	ATP10B	Co-expression
ID/SFD	GJB1	Co-expression
ID/SFD	ERLEC1	Co-expression
ID/SFD	YAP1	Co-expression
ID/SFD	ARSE	Co-expression
ID/SFD/NLF	B3GNT1	Co-expression
ID/SFD/NLF	FTSJ1	Co-expression
ID/SFD/NLF	LARGE	Co-expression
ID/SFD/NLF	SDF2	Co-expression
ID/SFD/NLF	ERH	Co-expression
ID/SFD/NLF	GTF2F2	Co-expression
ID/SFD/NLF	NELFB	Co-expression
ID/SFD/NLF	DDHD2	Co-expression
ID/SFD/NLF	GTF2B	Co-expression
ID/SFD/NLF	POMT1	Co-expression
ID/SFD/NLF	CTDP1	Co-expression
ID/SFD/NLF	NELFCD	Co-expression
ID/SFD/NLF	POLR2C	Co-expression
ID/SFD/NLF	ELL	Co-expression
ID/SFD/NLF	POMT2	Co-expression
ID/SFD/NLF	SDF2L1	Co-expression
ID/SFD/NLF	DAG1	Co-expression
ID/SFD/NLF	STK38	Co-expression
ID/SFD/NLF	POLR2J	Co-expression
ID/NONE	KIAA1033	Co-expression
ID/NONE	ADAT3	Co-expression
ID/NONE	UMPS	Co-expression
ID/NONE	DIS3	Co-expression
ID/NONE	SLC4A4	Co-expression
ID/NONE	CEP41	Co-expression
ID/NONE	EMD	Co-expression
ID/NONE	DNAJC7	Co-expression
ID/NONE	C5orf42	Co-expression
ID/NONE	GMPPA	Co-expression
ID/NONE	SLC39A7	Co-expression
ID/NONE	CLCNKB	Co-expression
ID/NONE	BBS7	Co-expression
ID/NONE	FTCD	Co-expression
ID/NONE	INPP5E	Co-expression
ID/NONE	CRBN	Co-expression
ID/NONE	PDAP1	Co-expression
ID/NONE	IRF2BPL	Co-expression
ID/NONE	CASC5	Co-expression
ID/NONE	GIF	Co-expression
AUT/CFD	MBD6	Co-expression
AUT/CFD	DCAF16	Co-expression
AUT/CFD	LARS	Co-expression
AUT/CFD	PRPF8	Co-expression
AUT/CFD	DOT1L	Co-expression
AUT/CFD	SATB2	Co-expression
AUT/CFD	MED12L	Co-expression
AUT/CFD/NLF	WAPAL	Co-expression
AUT/CFD/NLF	PPT1	Co-expression
AUT/CFD/NLF	MAU2	Co-expression
AUT/CFD/NLF	ADD3	Co-expression
AUT/CFD/NLF	ZSCAN2	Co-expression
AUT/CFD/NLF	MDM1	Co-expression
AUT/CFD/NLF	XPC	Co-expression
AUT/CFD/NLF	SF3A2	Co-expression
AUT/CFD/NLF	REC8	Co-expression
AUT/CFD/NLF	KPNA6	Co-expression
AUT/CFD/NLF	ID3	Co-expression
AUT/NLF	TP53AIP1	Co-expression
AUT/NLF	NPVF	Co-expression
AUT/NLF	UNC93A	Co-expression
AUT/NLF	ENDOG	Co-expression
AUT/NLF	SPINT3	Co-expression
AUT/NLF	C7orf10	Co-expression
AUT/NLF	PPIAL4A	Co-expression
AUT/NLF	GABRA6	Co-expression
AUT/NLF	HOXA4	Co-expression
AUT/NLF	OPCML	Co-expression
AUT/NLF	DFFB	Co-expression
AUT/NLF	ASIC4	Co-expression
AUT/SFD	SLC35A1	Co-expression
AUT/SFD	PHKG2	Co-expression
AUT/SFD	DBNL	Co-expression
AUT/SFD	ECI2	Co-expression
AUT/SFD	SIRT2	Co-expression
AUT/SFD/NLF	SMARCA1	Co-expression
AUT/SFD/NLF	YWHAB	Co-expression
AUT/SFD/NLF	YWHAE	Co-expression
AUT/SFD/NLF	MLST8	Co-expression
AUT/SFD/NLF	DDIT4	Co-expression
AUT/SFD/NLF	CDKN1B	Co-expression
AUT/SFD/NLF	FAM109A	Co-expression
EPI/CFD	ATR	Co-expression
EPI/CFD	BAP1	Co-expression
EPI/CFD	PRPF8	Co-expression
EPI/CFD	RBBP5	Co-expression
EPI/CFD	PTS	Co-expression
EPI/CFD	E4F1	Co-expression
EPI/CFD	CINP	Co-expression
EPI/CFD	ARHGEF7	Co-expression
EPI/CFD/NLF	PNPLA6	Co-expression
EPI/CFD/NLF	ANAPC10	Co-expression
EPI/CFD/NLF	PDHA1	Co-expression
EPI/CFD/NLF	PUS1	Co-expression
EPI/CFD/NLF	RRN3	Co-expression
EPI/CFD/NLF	PAPOLA	Co-expression
EPI/CFD/NLF	AGA	Co-expression
EPI/CFD/NLF	POMT2	Co-expression
EPI/CFD/NLF	XYLB	Co-expression
EPI/NLF	ELOVL4	Co-expression
EPI/NLF	WDR45	Co-expression
EPI/NLF	CPSF1	Co-expression
EPI/NLF	RPL4	Co-expression
EPI/NLF	PIGK	Co-expression
EPI/NLF	MOSPD2	Co-expression
EPI/NLF	SMAP2	Co-expression
EPI/NLF	GDA	Co-expression
EPI/NLF	PPP2R2D	Co-expression
EPI/NLF	PPP2R2C	Co-expression
EPI/NLF	GALK2	Co-expression
EPI/NLF	ZNRF1	Co-expression
EPI/SFD	AMPD2	Co-expression
EPI/SFD	RPS6KA1	Co-expression
EPI/SFD	KIF15	Co-expression
EPI/SFD	RAD23A	Co-expression
EPI/SFD/NLF	KHK	Co-expression
EPI/SFD/NLF	RPRD2	Co-expression
EPI/SFD/NLF	PSMD9	Co-expression
EPI/SFD/NLF	AGPS	Co-expression
EPI/SFD/NLF	FICD	Co-expression
EPI/NONE	GABRA1	Co-expression
EPI/NONE	TUBA3C	Co-expression
EPI/NONE	TUBB2B	Co-expression
EPI/NONE	TUBA1A	Co-expression
EPI/NONE	TUBA1B	Co-expression
ID/CFD	SMAP1	Co-expression
ID/CFD	PCDHB6	Co-expression
ID/CFD	HIF3A	Co-expression
ID/CFD	STAT3	Co-expression
ID/CFD	B4GALT3	Co-expression
ID/CFD	COCH	Co-expression
ID/CFD	CCL20	Co-expression
ID/CFD	ABHD3	Co-expression
ID/CFD	VANGL2	Co-expression
ID/CFD	SFXN3	Co-expression
ID/CFD	FOXO3	Co-expression
ID/CFD/NLF	GRN	Co-expression
ID/CFD/NLF	ZBTB22	Co-expression
ID/CFD/NLF	BTK	Co-expression
ID/NLF	PPM1K	Co-expression
ID/NLF	MAPRE1	Co-expression
ID/NLF	COX7A2	Co-expression
ID/NLF	LMO1	Co-expression
ID/NLF	TBX10	Co-expression
ID/NLF	SLC18A2	Co-expression
ID/NLF	SPP2	Co-expression
ID/NLF	RELN	Co-expression
ID/SFD	PPP3R1	Co-expression
ID/SFD	ATF7IP	Co-expression
ID/SFD	MED13L	Co-expression
ID/SFD	GPATCH2L	Co-expression
ID/SFD	KIAA1731	Co-expression
ID/SFD	RHBDL2	Co-expression
ID/SFD	AGT	Co-expression
ID/SFD	CCPG1	Co-expression
ID/SFD	B4GALT1	Co-expression
ID/SFD/NLF	ENTPD6	Co-expression
ID/SFD/NLF	TCEA1	Co-expression
ID/SFD/NLF	NELFA	Co-expression
ID/SFD/NLF	TCEB3	Co-expression
ID/NONE	CCNB3	Co-expression
ID/NONE	RPUSD4	Co-expression
ID/NONE	DUSP2	Co-expression
ID/NONE	AQP10	Co-expression
ID/NONE	TBC1D23	Co-expression
ID/NONE	ABHD16B	Co-expression
ID/NONE	C20orf96	Co-expression
ID/NONE	CRELD2	Co-expression
ID/NONE	DMRT2	Co-expression
ID/NONE	METTL15	Co-expression
ID/NONE	FAM219A	Co-expression
ID/NONE	SLC12A3	Co-expression
ID/NONE	UGT2B4	Co-expression
ID/NONE	RABGAP1	Co-expression
ID/NONE	NR1D2	Co-expression
AUT/CFD	DEAF1	Genetic interactions
AUT/CFD	CHD7	Genetic interactions
AUT/CFD	MBD5	Genetic interactions
AUT/CFD	FOXP1	Genetic interactions
AUT/CFD	ZEB2	Genetic interactions
AUT/CFD	ZMYND11	Genetic interactions
AUT/CFD	GRIA3	Genetic interactions
AUT/CFD	SATB2	Genetic interactions
AUT/CFD	KMT2A	Genetic interactions
AUT/CFD	SGSH	Genetic interactions
AUT/CFD	FMR1	Genetic interactions
AUT/CFD	EHMT1	Genetic interactions
AUT/CFD	SMARCA2	Genetic interactions
AUT/CFD	ATG2B	Genetic interactions
AUT/CFD	MED12L	Genetic interactions
AUT/CFD	VPS13C	Genetic interactions
AUT/CFD	RAI1	Genetic interactions
AUT/CFD	DYNC1H1	Genetic interactions
AUT/CFD	ZBTB20	Genetic interactions
AUT/CFD	TRRAP	Genetic interactions
AUT/NLF	SCN1A	Genetic interactions
AUT/NLF	FOLR1	Genetic interactions
AUT/NLF	FOXG1	Genetic interactions
AUT/NLF	POMT1	Genetic interactions
AUT/NLF	STXBP1	Genetic interactions
AUT/NLF	TP53AIP1	Genetic interactions
AUT/NLF	DMPK	Genetic interactions
AUT/NLF	C7orf10	Genetic interactions
AUT/NLF	PARD6A	Genetic interactions
AUT/NLF	ENDOG	Genetic interactions
AUT/NLF	GRIK2	Genetic interactions
AUT/SFD	RAB39B	Genetic interactions
EPI/CFD	PGAP3	Genetic interactions
EPI/CFD	EFTUD2	Genetic interactions
EPI/CFD	TRMT10A	Genetic interactions
EPI/CFD	ASXL1	Genetic interactions
EPI/CFD	SRRM2	Genetic interactions
EPI/CFD	ITFG2	Genetic interactions
EPI/CFD	PTS	Genetic interactions
EPI/CFD	PAK3	Genetic interactions
EPI/CFD/NLF	NDE1	Genetic interactions
EPI/CFD/NLF	MGAT2	Genetic interactions
EPI/CFD/NLF	RNASET2	Genetic interactions
EPI/CFD/NLF	DHCR24	Genetic interactions
EPI/CFD/NLF	RAB18	Genetic interactions
EPI/CFD/NLF	EPG5	Genetic interactions
EPI/CFD/NLF	CUL4B	Genetic interactions
EPI/CFD/NLF	DPM1	Genetic interactions
EPI/CFD/NLF	TECPR2	Genetic interactions
EPI/CFD/NLF	ADA	Genetic interactions
EPI/CFD/NLF	FBXL4	Genetic interactions
EPI/NLF	RTTN	Genetic interactions
EPI/NLF	SLC19A3	Genetic interactions
EPI/NLF	FAM126A	Genetic interactions
EPI/NLF	SEPSECS	Genetic interactions
EPI/NLF	ELOVL4	Genetic interactions
EPI/NLF	GRM1	Genetic interactions
EPI/NLF	ATP1A3	Genetic interactions
EPI/NLF	RANBP2	Genetic interactions
EPI/NLF	ALG6	Genetic interactions
EPI/NLF	MLYCD	Genetic interactions
EPI/NLF	ATP1A2	Genetic interactions
EPI/NLF	SLC2A1	Genetic interactions
EPI/NLF	ARG1	Genetic interactions
EPI/NLF	VPS53	Genetic interactions
EPI/NLF	ST3GAL5	Genetic interactions
EPI/NLF	KCTD7	Genetic interactions
EPI/NLF	KCNQ2	Genetic interactions
EPI/NLF	SPTAN1	Genetic interactions
EPI/NLF	SSU72	Genetic interactions
EPI/NLF	SLC25A21	Genetic interactions
EPI/NLF	MTR	Genetic interactions
EPI/NLF	PPT1	Genetic interactions
EPI/NLF	PLP1	Genetic interactions
EPI/NLF	VPS52	Genetic interactions
EPI/NLF	PPP2R2C	Genetic interactions
EPI/NLF	CANX	Genetic interactions
EPI/NLF	CPSF2	Genetic interactions
EPI/SFD/NLF	ALG13	Genetic interactions
EPI/SFD/NLF	ERLIN2	Genetic interactions
EPI/SFD/NLF	FICD	Genetic interactions
EPI/SFD/NLF	ADK	Genetic interactions
EPI/SFD/NLF	SPOP	Genetic interactions
EPI/SFD/NLF	ALG14	Genetic interactions
EPI/SFD/NLF	PCIF1	Genetic interactions
EPI/SFD/NLF	SLC2A2	Genetic interactions
EPI/SFD/NLF	TAF12	Genetic interactions
AUT/CFD	VPS13B	Genetic interactions
AUT/CFD	MED12	Genetic interactions
AUT/CFD	VPS13A	Genetic interactions
AUT/CFD	EP400	Genetic interactions
AUT/CFD	GMEB2	Genetic interactions
AUT/CFD	MBD6	Genetic interactions
AUT/CFD	LARS	Genetic interactions
AUT/CFD	HTT	Genetic interactions
AUT/CFD	CHD8	Genetic interactions
AUT/CFD	DOT1L	Genetic interactions
AUT/NLF	GAMT	Genetic interactions
AUT/NLF	NPVF	Genetic interactions
AUT/NLF	CSN1S1	Genetic interactions
AUT/NLF	SOAT2	Genetic interactions
AUT/NLF	OPCML	Genetic interactions
AUT/SFD	SIRT2	Genetic interactions
EPI/CFD	SMS	Genetic interactions
EPI/CFD	ATR	Genetic interactions
EPI/CFD	RBBP5	Genetic interactions
EPI/CFD	ITSN1	Genetic interactions
EPI/CFD	WDR5	Genetic interactions
EPI/CFD/NLF	ALDH18A1	Genetic interactions
EPI/CFD/NLF	PIK3R2	Genetic interactions
EPI/CFD/NLF	CPSF2	Genetic interactions
EPI/CFD/NLF	APOA1BP	Genetic interactions
EPI/CFD/NLF	CTSD	Genetic interactions
EPI/CFD/NLF	RRN3	Genetic interactions
EPI/CFD/NLF	PAPOLA	Genetic interactions
EPI/CFD/NLF	PIK3CD	Genetic interactions
EPI/CFD/NLF	XYLB	Genetic interactions
EPI/CFD/NLF	ANAPC10	Genetic interactions
EPI/NLF	WDR45	Genetic interactions
EPI/NLF	PHGDH	Genetic interactions
EPI/NLF	PIGK	Genetic interactions
EPI/NLF	GALK2	Genetic interactions
EPI/NLF	GDA	Genetic interactions
EPI/NLF	RPL4	Genetic interactions
EPI/NLF	PPP2R2D	Genetic interactions
EPI/NLF	MOSPD2	Genetic interactions
EPI/NLF	ZNRF1	Genetic interactions
EPI/SFD/NLF	LAMB1	Genetic interactions
EPI/SFD/NLF	RAB25	Genetic interactions
EPI/SFD/NLF	SYNJ1	Genetic interactions
EPI/SFD/NLF	RERE	Genetic interactions
EPI/SFD/NLF	AGPS	Genetic interactions
AUT/CFD	ZMYND11	Physical interactions
AUT/CFD	UPF3B	Physical interactions
AUT/CFD	CHD7	Physical interactions
AUT/CFD	SMARCA2	Physical interactions
AUT/CFD	MED12	Physical interactions
AUT/CFD	EP400	Physical interactions
AUT/CFD	DYNC1H1	Physical interactions
AUT/CFD	KMT2A	Physical interactions
AUT/CFD	ATG2B	Physical interactions
AUT/CFD	UPF3A	Physical interactions
AUT/CFD/NLF	SMC3	Physical interactions
AUT/CFD/NLF	NIPBL	Physical interactions
AUT/CFD/NLF	SMC1A	Physical interactions
AUT/CFD/NLF	MECP2	Physical interactions
AUT/CFD/NLF	ADSL	Physical interactions
AUT/CFD/NLF	UBE3A	Physical interactions
AUT/CFD/NLF	RAD21	Physical interactions
AUT/CFD/NLF	STAG2	Physical interactions
AUT/CFD/NLF	STAG1	Physical interactions
AUT/CFD/NLF	HDAC8	Physical interactions
AUT/CFD/NLF	ATRX	Physical interactions
AUT/CFD/NLF	PQBP1	Physical interactions
AUT/CFD/NLF	TCF4	Physical interactions
AUT/SFD	HERC2	Physical interactions
AUT/SFD	RAB39B	Physical interactions
AUT/SFD	SLC35A3	Physical interactions
AUT/SFD/NLF	TSC2	Physical interactions
AUT/SFD/NLF	TSC1	Physical interactions
AUT/SFD/NLF	YWHAG	Physical interactions
AUT/SFD/NLF	YWHAE	Physical interactions
AUT/SFD/NLF	OCRL	Physical interactions
AUT/SFD/NLF	NDP	Physical interactions
AUT/SFD/NLF	MAPKAP1	Physical interactions
AUT/SFD/NLF	RPS6KB1	Physical interactions
AUT/SFD/NLF	RICTOR	Physical interactions
AUT/SFD/NLF	CDKN1B	Physical interactions
AUT/SFD/NLF	RHEB	Physical interactions
AUT/SFD/NLF	AKT1S1	Physical interactions
EPI/CFD	SNIP1	Physical interactions
EPI/CFD	EFTUD2	Physical interactions
EPI/CFD	KANSL1	Physical interactions
EPI/CFD	PAK3	Physical interactions
EPI/CFD	ATR	Physical interactions
EPI/CFD	KAT8	Physical interactions
EPI/CFD	ATP6V0A2	Physical interactions
EPI/CFD	ASXL1	Physical interactions
EPI/CFD	ARHGEF7	Physical interactions
EPI/CFD	SNRNP40	Physical interactions
EPI/CFD	PRPF6	Physical interactions
EPI/CFD	SRRM2	Physical interactions
EPI/CFD	SNRNP200	Physical interactions
EPI/CFD	RBBP5	Physical interactions
EPI/CFD	HIST1H1C	Physical interactions
EPI/CFD	TBCE	Physical interactions
EPI/CFD	KPTN	Physical interactions
EPI/CFD	TBCD	Physical interactions
EPI/CFD/NLF	ACTB	Physical interactions
EPI/CFD/NLF	PIK3R2	Physical interactions
EPI/NLF	KIF5C	Physical interactions
EPI/NLF	SLC2A1	Physical interactions
EPI/NLF	VPS53	Physical interactions
EPI/NLF	CANX	Physical interactions
EPI/NLF	RANBP2	Physical interactions
EPI/NLF	ATP1A2	Physical interactions
EPI/SFD	ASPM	Physical interactions
EPI/SFD	MKI67	Physical interactions
EPI/SFD	NDC80	Physical interactions
EPI/SFD	SZT2	Physical interactions
EPI/SFD	RAD23A	Physical interactions
EPI/SFD	GTSE1	Physical interactions
EPI/SFD	CENPF	Physical interactions
EPI/SFD	PLK1	Physical interactions
EPI/SFD/NLF	D2HGDH	Physical interactions
EPI/SFD/NLF	ADK	Physical interactions
EPI/SFD/NLF	WWOX	Physical interactions
EPI/SFD/NLF	ALG13	Physical interactions
EPI/SFD/NLF	PDX1	Physical interactions
ID/CFD/NLF	MAN2B1	Physical interactions
ID/CFD/NLF	WDR81	Physical interactions
ID/CFD/NLF	AP4M1	Physical interactions
ID/CFD/NLF	AP4B1	Physical interactions
ID/CFD/NLF	LUC7L2	Physical interactions
ID/SFD/NLF	NELFCD	Physical interactions
ID/SFD/NLF	NELFB	Physical interactions
ID/SFD/NLF	CTDP1	Physical interactions
ID/SFD/NLF	GTF2B	Physical interactions
ID/SFD/NLF	GTF2F2	Physical interactions
ID/SFD/NLF	LARGE	Physical interactions
ID/SFD/NLF	POLR2C	Physical interactions
ID/SFD/NLF	ELL	Physical interactions
ID/SFD/NLF	POMT2	Physical interactions
AUT/CFD	ZBTB20	Physical interactions
AUT/CFD	MECP2	Physical interactions
AUT/CFD	TRRAP	Physical interactions
AUT/CFD	HTT	Physical interactions
AUT/CFD	CHD8	Physical interactions
AUT/CFD	DOT1L	Physical interactions
AUT/CFD	ATG2A	Physical interactions
AUT/CFD/NLF	CAT	Physical interactions
AUT/CFD/NLF	TYMS	Physical interactions
AUT/CFD/NLF	TNPO3	Physical interactions
AUT/CFD/NLF	SMC2	Physical interactions
AUT/CFD/NLF	PPT1	Physical interactions
AUT/CFD/NLF	SF3A2	Physical interactions
AUT/CFD/NLF	XPC	Physical interactions
AUT/CFD/NLF	WAPAL	Physical interactions
AUT/CFD/NLF	CDCA5	Physical interactions
AUT/CFD/NLF	KPNA1	Physical interactions
AUT/CFD/NLF	MAU2	Physical interactions
AUT/CFD/NLF	KPNA6	Physical interactions
AUT/CFD/NLF	ZSCAN2	Physical interactions
AUT/CFD/NLF	CROCC	Physical interactions
AUT/CFD/NLF	MDM1	Physical interactions
AUT/CFD/NLF	ADD3	Physical interactions
AUT/CFD/NLF	ID3	Physical interactions
AUT/CFD/NLF	REC8	Physical interactions
AUT/SFD	PHKG2	Physical interactions
AUT/SFD	PMS1	Physical interactions
AUT/SFD	XPA	Physical interactions
AUT/SFD	MAPK6	Physical interactions
AUT/SFD	SGSM3	Physical interactions
AUT/SFD	CEP170	Physical interactions
AUT/SFD	SEC23IP	Physical interactions
AUT/SFD	RAB3GAP1	Physical interactions
AUT/SFD	ECI2	Physical interactions
AUT/SFD	USP16	Physical interactions
AUT/SFD	RNF11	Physical interactions
AUT/SFD	MPDU1	Physical interactions
AUT/SFD	DBNL	Physical interactions
AUT/SFD	SLC35A2	Physical interactions
AUT/SFD/NLF	YWHAB	Physical interactions
AUT/SFD/NLF	C12orf5	Physical interactions
AUT/SFD/NLF	FAM109A	Physical interactions
AUT/SFD/NLF	FAM109B	Physical interactions
AUT/SFD/NLF	FZD4	Physical interactions
AUT/SFD/NLF	GOLGA5	Physical interactions
AUT/SFD/NLF	LGALS8	Physical interactions
AUT/SFD/NLF	MLST8	Physical interactions
EPI/CFD	RHOQ	Physical interactions
EPI/CFD	CINP	Physical interactions
EPI/CFD	AKT1	Physical interactions
EPI/CFD	PTS	Physical interactions
EPI/CFD	ITSN1	Physical interactions
EPI/CFD	BAP1	Physical interactions
EPI/CFD	PRPF8	Physical interactions
EPI/CFD	WDR5	Physical interactions
EPI/CFD	E4F1	Physical interactions
EPI/CFD	CYTH2	Physical interactions
EPI/CFD	ITFG2	Physical interactions
EPI/CFD/NLF	RPS7	Physical interactions
EPI/CFD/NLF	SEMG2	Physical interactions
EPI/CFD/NLF	SEMG1	Physical interactions
EPI/CFD/NLF	RPS10	Physical interactions
EPI/CFD/NLF	MYH14	Physical interactions
EPI/CFD/NLF	PIK3CD	Physical interactions
EPI/NLF	VPS52	Physical interactions
EPI/NLF	PIGK	Physical interactions
EPI/NLF	RANGAP1	Physical interactions
EPI/NLF	ZNRF1	Physical interactions
EPI/SFD	RPS6KA1	Physical interactions
EPI/SFD	KIF15	Physical interactions
EPI/SFD	CCNA2	Physical interactions
EPI/SFD	HMMR	Physical interactions
EPI/SFD	CENPE	Physical interactions
EPI/SFD	KIF23	Physical interactions
EPI/SFD/NLF	RAB25	Physical interactions
EPI/SFD/NLF	VPS33A	Physical interactions
EPI/SFD/NLF	LAMB1	Physical interactions
EPI/SFD/NLF	TAF12	Physical interactions
EPI/SFD/NLF	SYNJ1	Physical interactions
EPI/SFD/NLF	SLC2A2	Physical interactions
EPI/SFD/NLF	RPRD2	Physical interactions
EPI/SFD/NLF	SPOP	Physical interactions
EPI/SFD/NLF	MAFA	Physical interactions
EPI/SFD/NLF	PCIF1	Physical interactions
EPI/SFD/NLF	RERE	Physical interactions
EPI/SFD/NLF	FICD	Physical interactions
EPI/SFD/NLF	SRD5A3	Physical interactions
ID/CFD/NLF	SEC24A	Physical interactions
ID/CFD/NLF	DNAJB11	Physical interactions
ID/CFD/NLF	MAPK15	Physical interactions
ID/CFD/NLF	AP4E1	Physical interactions
ID/CFD/NLF	MAN2A2	Physical interactions
ID/CFD/NLF	ZBTB22	Physical interactions
ID/CFD/NLF	BTK	Physical interactions
ID/SFD/NLF	NELFA	Physical interactions
ID/SFD/NLF	POLR2J	Physical interactions
ID/SFD/NLF	B3GNT1	Physical interactions
ID/SFD/NLF	TCEA1	Physical interactions
ID/SFD/NLF	ERH	Physical interactions
ID/SFD/NLF	STK38	Physical interactions
ID/SFD/NLF	DAG1	Physical interactions
ID/SFD/NLF	POMT1	Physical interactions
ID/SFD/NLF	ENTPD6	Physical interactions

## Sheet: Table_17_Full-Interact-Network
Table 18. Full interaction network.
SUBGROUP	GENE	INTERACTION_TYPE
AUT/CFD	SETD5	Co-expression
AUT/CFD	UPF3B	Co-expression
AUT/CFD	ZMYND11	Co-expression
AUT/CFD	ATG2B	Co-expression
AUT/CFD	RAI1	Co-expression
AUT/CFD	MED12	Co-expression
AUT/CFD	ADNP	Co-expression
AUT/CFD	EP400	Co-expression
AUT/CFD	FOXP1	Co-expression
AUT/CFD	VPS13B	Co-expression
AUT/CFD	KMT2A	Co-expression
AUT/CFD	VPS13C	Co-expression
AUT/CFD	DYNC1H1	Co-expression
AUT/CFD	ZBTB20	Co-expression
AUT/CFD	SGSH	Co-expression
AUT/CFD	EHMT1	Co-expression
AUT/CFD	KMT2D	Co-expression
AUT/CFD	SMARCA2	Co-expression
AUT/CFD	MECP2	Co-expression
AUT/CFD	TRRAP	Co-expression
AUT/CFD	HTT	Co-expression
AUT/CFD	CHD8	Co-expression
AUT/CFD	ZEB2	Co-expression
AUT/CFD	MBD5	Co-expression
AUT/CFD	VPS13A	Co-expression
AUT/CFD	FMR1	Co-expression
AUT/CFD	ATG2A	Co-expression
AUT/CFD	CHD7	Co-expression
AUT/CFD	GMEB2	Co-expression
AUT/CFD	C12orf57	Co-expression
AUT/CFD	MAGEL2	Co-expression
AUT/CFD	DEAF1	Co-expression
AUT/CFD	UPF3A	Co-expression
AUT/CFD/NLF	NIPBL	Co-expression
AUT/CFD/NLF	ATRX	Co-expression
AUT/CFD/NLF	SLC9A6	Co-expression
AUT/CFD/NLF	SMC1A	Co-expression
AUT/CFD/NLF	DHCR7	Co-expression
AUT/CFD/NLF	SMC3	Co-expression
AUT/CFD/NLF	TCF4	Co-expression
AUT/CFD/NLF	SMAD4	Co-expression
AUT/CFD/NLF	RAD21	Co-expression
AUT/CFD/NLF	STAG2	Co-expression
AUT/CFD/NLF	CAT	Co-expression
AUT/CFD/NLF	MECP2	Co-expression
AUT/CFD/NLF	UBE3A	Co-expression
AUT/CFD/NLF	TNPO3	Co-expression
AUT/CFD/NLF	STAG1	Co-expression
AUT/CFD/NLF	NFIX	Co-expression
AUT/CFD/NLF	SMC2	Co-expression
AUT/CFD/NLF	PQBP1	Co-expression
AUT/CFD/NLF	TYMS	Co-expression
AUT/CFD/NLF	CDCA5	Co-expression
AUT/CFD/NLF	ADSL	Co-expression
AUT/CFD/NLF	MPLKIP	Co-expression
AUT/CFD/NLF	KPNA1	Co-expression
AUT/CFD/NLF	SLC6A8	Co-expression
AUT/NLF	MECP2	Co-expression
AUT/NLF	GAMT	Co-expression
AUT/NLF	STXBP1	Co-expression
AUT/NLF	SCN1A	Co-expression
AUT/NLF	DMPK	Co-expression
AUT/NLF	POMT1	Co-expression
AUT/NLF	FOXG1	Co-expression
AUT/NLF	BSN	Co-expression
AUT/NLF	MC1R	Co-expression
AUT/NLF	CSN1S1	Co-expression
AUT/NLF	SOAT2	Co-expression
AUT/NLF	CEACAM4	Co-expression
AUT/NLF	PARD6A	Co-expression
AUT/NLF	GRIK2	Co-expression
AUT/SFD	CEP170	Co-expression
AUT/SFD	AGL	Co-expression
AUT/SFD	MAPK6	Co-expression
AUT/SFD	SLC35A3	Co-expression
AUT/SFD	XPA	Co-expression
AUT/SFD	TOB1	Co-expression
AUT/SFD	HERC2	Co-expression
AUT/SFD	PMS1	Co-expression
AUT/SFD	SEC23IP	Co-expression
AUT/SFD	SLC35A2	Co-expression
AUT/SFD	C6orf211	Co-expression
AUT/SFD	SLC35A5	Co-expression
AUT/SFD	MPDU1	Co-expression
AUT/SFD	RAB3GAP1	Co-expression
AUT/SFD	RNF11	Co-expression
AUT/SFD	USP16	Co-expression
AUT/SFD	SGSM3	Co-expression
AUT/SFD/NLF	OCRL	Co-expression
AUT/SFD/NLF	LGALS8	Co-expression
AUT/SFD/NLF	TSC1	Co-expression
AUT/SFD/NLF	TSC2	Co-expression
AUT/SFD/NLF	PPP1R15A	Co-expression
AUT/SFD/NLF	RHEB	Co-expression
AUT/SFD/NLF	YWHAG	Co-expression
AUT/SFD/NLF	GOLGA5	Co-expression
AUT/SFD/NLF	C12orf5	Co-expression
AUT/SFD/NLF	MAPKAP1	Co-expression
AUT/SFD/NLF	RPS6KB1	Co-expression
AUT/SFD/NLF	RICTOR	Co-expression
AUT/SFD/NLF	NDP	Co-expression
EPI/CFD	TBCE	Co-expression
EPI/CFD	SRRM2	Co-expression
EPI/CFD	KAT8	Co-expression
EPI/CFD	PRPF6	Co-expression
EPI/CFD	SNRNP200	Co-expression
EPI/CFD	ZSWIM6	Co-expression
EPI/CFD	KANSL1	Co-expression
EPI/CFD	SNRNP40	Co-expression
EPI/CFD	SNIP1	Co-expression
EPI/CFD	SMS	Co-expression
EPI/CFD	AKT1	Co-expression
EPI/CFD	TBCD	Co-expression
EPI/CFD	KPTN	Co-expression
EPI/CFD	ATP6V0A2	Co-expression
EPI/CFD	ASXL1	Co-expression
EPI/CFD	CYTH2	Co-expression
EPI/CFD/NLF	FBXL4	Co-expression
EPI/CFD/NLF	DHCR24	Co-expression
EPI/CFD/NLF	RPS7	Co-expression
EPI/CFD/NLF	TECPR2	Co-expression
EPI/CFD/NLF	DPM1	Co-expression
EPI/CFD/NLF	CUL4B	Co-expression
EPI/CFD/NLF	ALDH18A1	Co-expression
EPI/CFD/NLF	QARS	Co-expression
EPI/CFD/NLF	APOA1BP	Co-expression
EPI/CFD/NLF	WDR82	Co-expression
EPI/CFD/NLF	CTSA	Co-expression
EPI/CFD/NLF	CTSD	Co-expression
EPI/CFD/NLF	CLP1	Co-expression
EPI/CFD/NLF	ACTB	Co-expression
EPI/CFD/NLF	MGAT2	Co-expression
EPI/CFD/NLF	PIK3R2	Co-expression
EPI/CFD/NLF	EPG5	Co-expression
EPI/CFD/NLF	NDE1	Co-expression
EPI/CFD/NLF	CPSF1	Co-expression
EPI/CFD/NLF	RPS10	Co-expression
EPI/CFD/NLF	PIGA	Co-expression
EPI/NLF	KCTD7	Co-expression
EPI/NLF	ALG6	Co-expression
EPI/NLF	ATP1A3	Co-expression
EPI/NLF	PNKP	Co-expression
EPI/NLF	ATP1A2	Co-expression
EPI/NLF	ARHGEF9	Co-expression
EPI/NLF	SPTAN1	Co-expression
EPI/NLF	KIF5C	Co-expression
EPI/NLF	ST3GAL5	Co-expression
EPI/NLF	DHFR	Co-expression
EPI/NLF	TUBB3	Co-expression
EPI/NLF	TUBB4B	Co-expression
EPI/NLF	ARG1	Co-expression
EPI/NLF	PGAP2	Co-expression
EPI/NLF	PPT1	Co-expression
EPI/NLF	PLP1	Co-expression
EPI/NLF	NSMCE4A	Co-expression
EPI/NLF	RTTN	Co-expression
EPI/NLF	PHGDH	Co-expression
EPI/NLF	SEPSECS	Co-expression
EPI/NLF	NAGA	Co-expression
EPI/NLF	MLYCD	Co-expression
EPI/NLF	MTR	Co-expression
EPI/NLF	SLC2A1	Co-expression
EPI/NLF	VPS52	Co-expression
EPI/NLF	GRM1	Co-expression
EPI/NLF	VPS53	Co-expression
EPI/NLF	KCNQ2	Co-expression
EPI/NLF	TUBB4A	Co-expression
EPI/NLF	CANX	Co-expression
EPI/NLF	RANGAP1	Co-expression
EPI/SFD	NDC80	Co-expression
EPI/SFD	CENPF	Co-expression
EPI/SFD	GTSE1	Co-expression
EPI/SFD	TOP2A	Co-expression
EPI/SFD	MKI67	Co-expression
EPI/SFD	PLK1	Co-expression
EPI/SFD	CENPE	Co-expression
EPI/SFD	KIF14	Co-expression
EPI/SFD	CCNA2	Co-expression
EPI/SFD	KIF4A	Co-expression
EPI/SFD	SZT2	Co-expression
EPI/SFD	KIF23	Co-expression
EPI/SFD	ASPM	Co-expression
EPI/SFD	KIF18B	Co-expression
EPI/SFD	KIF20A	Co-expression
EPI/SFD	NCAPG	Co-expression
EPI/SFD	DEPDC1	Co-expression
EPI/SFD	HMMR	Co-expression
EPI/SFD/NLF	LDHD	Co-expression
EPI/SFD/NLF	RERE	Co-expression
EPI/SFD/NLF	PDX1	Co-expression
EPI/SFD/NLF	ADK	Co-expression
EPI/SFD/NLF	ALG14	Co-expression
EPI/SFD/NLF	ERLIN2	Co-expression
EPI/SFD/NLF	RAB25	Co-expression
EPI/SFD/NLF	TAF12	Co-expression
EPI/SFD/NLF	WWOX	Co-expression
EPI/SFD/NLF	VPS33A	Co-expression
EPI/SFD/NLF	SLC2A2	Co-expression
EPI/SFD/NLF	SRD5A3	Co-expression
EPI/NONE	SYP	Co-expression
EPI/NONE	TUBA8	Co-expression
EPI/NONE	TUBB2A	Co-expression
EPI/NONE	TUBB	Co-expression
EPI/NONE	TUBA1C	Co-expression
ID/CFD	SKI	Co-expression
ID/CFD	IRX5	Co-expression
ID/CFD	SOS1	Co-expression
ID/CFD	PRKAR1A	Co-expression
ID/CFD	XYLT1	Co-expression
ID/CFD	EYA1	Co-expression
ID/CFD	ZBTB24	Co-expression
ID/CFD	FKBP5	Co-expression
ID/CFD	LARP7	Co-expression
ID/CFD	AHDC1	Co-expression
ID/CFD	ZBTB16	Co-expression
ID/CFD	TLE1	Co-expression
ID/CFD	TMCO1	Co-expression
ID/CFD	THOC6	Co-expression
ID/CFD	FBXO31	Co-expression
ID/CFD	TMEM237	Co-expression
ID/CFD	PRKCB	Co-expression
ID/CFD	GPR88	Co-expression
ID/CFD	IGBP1	Co-expression
ID/CFD	KLF9	Co-expression
ID/CFD	TTI2	Co-expression
ID/CFD	RERE	Co-expression
ID/CFD	SLC33A1	Co-expression
ID/CFD	PTDSS1	Co-expression
ID/CFD	RIT1	Co-expression
ID/CFD/NLF	MAN2B2	Co-expression
ID/CFD/NLF	MAN1A2	Co-expression
ID/CFD/NLF	MAN2B1	Co-expression
ID/CFD/NLF	MAN1C1	Co-expression
ID/CFD/NLF	MAN2C1	Co-expression
ID/CFD/NLF	IDUA	Co-expression
ID/CFD/NLF	MAN2A1	Co-expression
ID/CFD/NLF	ARSA	Co-expression
ID/CFD/NLF	WDR81	Co-expression
ID/CFD/NLF	MAN1A1	Co-expression
ID/CFD/NLF	SEC24A	Co-expression
ID/CFD/NLF	MAN2A2	Co-expression
ID/CFD/NLF	MAN1B1	Co-expression
ID/CFD/NLF	AP4B1	Co-expression
ID/CFD/NLF	DNAJB11	Co-expression
ID/CFD/NLF	AP4M1	Co-expression
ID/CFD/NLF	IRF3	Co-expression
ID/NLF	MTRR	Co-expression
ID/NLF	HPRT1	Co-expression
ID/NLF	UQCRQ	Co-expression
ID/NLF	C12orf65	Co-expression
ID/NLF	AIFM1	Co-expression
ID/NLF	ICT1	Co-expression
ID/NLF	UBR5	Co-expression
ID/NLF	VDAC1	Co-expression
ID/NLF	TAF2	Co-expression
ID/NLF	DLAT	Co-expression
ID/NLF	PRSS12	Co-expression
ID/NLF	KIF5A	Co-expression
ID/NLF	ATP8A2	Co-expression
ID/NLF	SPTBN2	Co-expression
ID/NLF	AZIN1	Co-expression
ID/NLF	IARS	Co-expression
ID/NLF	SPINT3	Co-expression
ID/NLF	COX7B	Co-expression
ID/NLF	FMR1	Co-expression
ID/NLF	ATP6V1C1	Co-expression
ID/NLF	CA8	Co-expression
ID/NLF	DIEXF	Co-expression
ID/NLF	RAP2C	Co-expression
ID/NLF	RBMX2	Co-expression
ID/SFD	BRWD3	Co-expression
ID/SFD	SRD5A3	Co-expression
ID/SFD	AP1S1	Co-expression
ID/SFD	COG6	Co-expression
ID/SFD	CBR1	Co-expression
ID/SFD	CEP135	Co-expression
ID/SFD	SPP1	Co-expression
ID/SFD	CA2	Co-expression
ID/SFD	NDST1	Co-expression
ID/SFD	PIR	Co-expression
ID/SFD	ATP10B	Co-expression
ID/SFD	GJB1	Co-expression
ID/SFD	ERLEC1	Co-expression
ID/SFD	YAP1	Co-expression
ID/SFD	ARSE	Co-expression
ID/SFD/NLF	B3GNT1	Co-expression
ID/SFD/NLF	FTSJ1	Co-expression
ID/SFD/NLF	LARGE	Co-expression
ID/SFD/NLF	SDF2	Co-expression
ID/SFD/NLF	ERH	Co-expression
ID/SFD/NLF	GTF2F2	Co-expression
ID/SFD/NLF	NELFB	Co-expression
ID/SFD/NLF	DDHD2	Co-expression
ID/SFD/NLF	GTF2B	Co-expression
ID/SFD/NLF	POMT1	Co-expression
ID/SFD/NLF	CTDP1	Co-expression
ID/SFD/NLF	NELFCD	Co-expression
ID/SFD/NLF	POLR2C	Co-expression
ID/SFD/NLF	ELL	Co-expression
ID/SFD/NLF	POMT2	Co-expression
ID/SFD/NLF	SDF2L1	Co-expression
ID/SFD/NLF	DAG1	Co-expression
ID/SFD/NLF	STK38	Co-expression
ID/SFD/NLF	POLR2J	Co-expression
ID/NONE	KIAA1033	Co-expression
ID/NONE	ADAT3	Co-expression
ID/NONE	UMPS	Co-expression
ID/NONE	DIS3	Co-expression
ID/NONE	SLC4A4	Co-expression
ID/NONE	CEP41	Co-expression
ID/NONE	EMD	Co-expression
ID/NONE	DNAJC7	Co-expression
ID/NONE	C5orf42	Co-expression
ID/NONE	GMPPA	Co-expression
ID/NONE	SLC39A7	Co-expression
ID/NONE	CLCNKB	Co-expression
ID/NONE	BBS7	Co-expression
ID/NONE	FTCD	Co-expression
ID/NONE	INPP5E	Co-expression
ID/NONE	CRBN	Co-expression
ID/NONE	PDAP1	Co-expression
ID/NONE	IRF2BPL	Co-expression
ID/NONE	CASC5	Co-expression
ID/NONE	GIF	Co-expression
AUT/CFD	MBD6	Co-expression
AUT/CFD	DCAF16	Co-expression
AUT/CFD	LARS	Co-expression
AUT/CFD	PRPF8	Co-expression
AUT/CFD	DOT1L	Co-expression
AUT/CFD	SATB2	Co-expression
AUT/CFD	MED12L	Co-expression
AUT/CFD/NLF	WAPAL	Co-expression
AUT/CFD/NLF	PPT1	Co-expression
AUT/CFD/NLF	MAU2	Co-expression
AUT/CFD/NLF	ADD3	Co-expression
AUT/CFD/NLF	ZSCAN2	Co-expression
AUT/CFD/NLF	MDM1	Co-expression
AUT/CFD/NLF	XPC	Co-expression
AUT/CFD/NLF	SF3A2	Co-expression
AUT/CFD/NLF	REC8	Co-expression
AUT/CFD/NLF	KPNA6	Co-expression
AUT/CFD/NLF	ID3	Co-expression
AUT/NLF	TP53AIP1	Co-expression
AUT/NLF	NPVF	Co-expression
AUT/NLF	UNC93A	Co-expression
AUT/NLF	ENDOG	Co-expression
AUT/NLF	SPINT3	Co-expression
AUT/NLF	C7orf10	Co-expression
AUT/NLF	PPIAL4A	Co-expression
AUT/NLF	GABRA6	Co-expression
AUT/NLF	HOXA4	Co-expression
AUT/NLF	OPCML	Co-expression
AUT/NLF	DFFB	Co-expression
AUT/NLF	ASIC4	Co-expression
AUT/SFD	SLC35A1	Co-expression
AUT/SFD	PHKG2	Co-expression
AUT/SFD	DBNL	Co-expression
AUT/SFD	ECI2	Co-expression
AUT/SFD	SIRT2	Co-expression
AUT/SFD/NLF	SMARCA1	Co-expression
AUT/SFD/NLF	YWHAB	Co-expression
AUT/SFD/NLF	YWHAE	Co-expression
AUT/SFD/NLF	MLST8	Co-expression
AUT/SFD/NLF	DDIT4	Co-expression
AUT/SFD/NLF	CDKN1B	Co-expression
AUT/SFD/NLF	FAM109A	Co-expression
EPI/CFD	ATR	Co-expression
EPI/CFD	BAP1	Co-expression
EPI/CFD	PRPF8	Co-expression
EPI/CFD	RBBP5	Co-expression
EPI/CFD	PTS	Co-expression
EPI/CFD	E4F1	Co-expression
EPI/CFD	CINP	Co-expression
EPI/CFD	ARHGEF7	Co-expression
EPI/CFD/NLF	PNPLA6	Co-expression
EPI/CFD/NLF	ANAPC10	Co-expression
EPI/CFD/NLF	PDHA1	Co-expression
EPI/CFD/NLF	PUS1	Co-expression
EPI/CFD/NLF	RRN3	Co-expression
EPI/CFD/NLF	PAPOLA	Co-expression
EPI/CFD/NLF	AGA	Co-expression
EPI/CFD/NLF	POMT2	Co-expression
EPI/CFD/NLF	XYLB	Co-expression
EPI/NLF	ELOVL4	Co-expression
EPI/NLF	WDR45	Co-expression
EPI/NLF	CPSF1	Co-expression
EPI/NLF	RPL4	Co-expression
EPI/NLF	PIGK	Co-expression
EPI/NLF	MOSPD2	Co-expression
EPI/NLF	SMAP2	Co-expression
EPI/NLF	GDA	Co-expression
EPI/NLF	PPP2R2D	Co-expression
EPI/NLF	PPP2R2C	Co-expression
EPI/NLF	GALK2	Co-expression
EPI/NLF	ZNRF1	Co-expression
EPI/SFD	AMPD2	Co-expression
EPI/SFD	RPS6KA1	Co-expression
EPI/SFD	KIF15	Co-expression
EPI/SFD	RAD23A	Co-expression
EPI/SFD/NLF	KHK	Co-expression
EPI/SFD/NLF	RPRD2	Co-expression
EPI/SFD/NLF	PSMD9	Co-expression
EPI/SFD/NLF	AGPS	Co-expression
EPI/SFD/NLF	FICD	Co-expression
EPI/NONE	GABRA1	Co-expression
EPI/NONE	TUBA3C	Co-expression
EPI/NONE	TUBB2B	Co-expression
EPI/NONE	TUBA1A	Co-expression
EPI/NONE	TUBA1B	Co-expression
ID/CFD	SMAP1	Co-expression
ID/CFD	PCDHB6	Co-expression
ID/CFD	HIF3A	Co-expression
ID/CFD	STAT3	Co-expression
ID/CFD	B4GALT3	Co-expression
ID/CFD	COCH	Co-expression
ID/CFD	CCL20	Co-expression
ID/CFD	ABHD3	Co-expression
ID/CFD	VANGL2	Co-expression
ID/CFD	SFXN3	Co-expression
ID/CFD	FOXO3	Co-expression
ID/CFD/NLF	GRN	Co-expression
ID/CFD/NLF	ZBTB22	Co-expression
ID/CFD/NLF	BTK	Co-expression
ID/NLF	PPM1K	Co-expression
ID/NLF	MAPRE1	Co-expression
ID/NLF	COX7A2	Co-expression
ID/NLF	LMO1	Co-expression
ID/NLF	TBX10	Co-expression
ID/NLF	SLC18A2	Co-expression
ID/NLF	SPP2	Co-expression
ID/NLF	RELN	Co-expression
ID/SFD	PPP3R1	Co-expression
ID/SFD	ATF7IP	Co-expression
ID/SFD	MED13L	Co-expression
ID/SFD	GPATCH2L	Co-expression
ID/SFD	KIAA1731	Co-expression
ID/SFD	RHBDL2	Co-expression
ID/SFD	AGT	Co-expression
ID/SFD	CCPG1	Co-expression
ID/SFD	B4GALT1	Co-expression
ID/SFD/NLF	ENTPD6	Co-expression
ID/SFD/NLF	TCEA1	Co-expression
ID/SFD/NLF	NELFA	Co-expression
ID/SFD/NLF	TCEB3	Co-expression
ID/NONE	CCNB3	Co-expression
ID/NONE	RPUSD4	Co-expression
ID/NONE	DUSP2	Co-expression
ID/NONE	AQP10	Co-expression
ID/NONE	TBC1D23	Co-expression
ID/NONE	ABHD16B	Co-expression
ID/NONE	C20orf96	Co-expression
ID/NONE	CRELD2	Co-expression
ID/NONE	DMRT2	Co-expression
ID/NONE	METTL15	Co-expression
ID/NONE	FAM219A	Co-expression
ID/NONE	SLC12A3	Co-expression
ID/NONE	UGT2B4	Co-expression
ID/NONE	RABGAP1	Co-expression
ID/NONE	NR1D2	Co-expression
AUT/CFD	DEAF1	Genetic interactions
AUT/CFD	CHD7	Genetic interactions
AUT/CFD	MBD5	Genetic interactions
AUT/CFD	FOXP1	Genetic interactions
AUT/CFD	ZEB2	Genetic interactions
AUT/CFD	ZMYND11	Genetic interactions
AUT/CFD	GRIA3	Genetic interactions
AUT/CFD	SATB2	Genetic interactions
AUT/CFD	KMT2A	Genetic interactions
AUT/CFD	SGSH	Genetic interactions
AUT/CFD	FMR1	Genetic interactions
AUT/CFD	EHMT1	Genetic interactions
AUT/CFD	SMARCA2	Genetic interactions
AUT/CFD	ATG2B	Genetic interactions
AUT/CFD	MED12L	Genetic interactions
AUT/CFD	VPS13C	Genetic interactions
AUT/CFD	RAI1	Genetic interactions
AUT/CFD	DYNC1H1	Genetic interactions
AUT/CFD	ZBTB20	Genetic interactions
AUT/CFD	TRRAP	Genetic interactions
AUT/NLF	SCN1A	Genetic interactions
AUT/NLF	FOLR1	Genetic interactions
AUT/NLF	FOXG1	Genetic interactions
AUT/NLF	POMT1	Genetic interactions
AUT/NLF	STXBP1	Genetic interactions
AUT/NLF	TP53AIP1	Genetic interactions
AUT/NLF	DMPK	Genetic interactions
AUT/NLF	C7orf10	Genetic interactions
AUT/NLF	PARD6A	Genetic interactions
AUT/NLF	ENDOG	Genetic interactions
AUT/NLF	GRIK2	Genetic interactions
AUT/SFD	RAB39B	Genetic interactions
EPI/CFD	PGAP3	Genetic interactions
EPI/CFD	EFTUD2	Genetic interactions
EPI/CFD	TRMT10A	Genetic interactions
EPI/CFD	ASXL1	Genetic interactions
EPI/CFD	SRRM2	Genetic interactions
EPI/CFD	ITFG2	Genetic interactions
EPI/CFD	PTS	Genetic interactions
EPI/CFD	PAK3	Genetic interactions
EPI/CFD/NLF	NDE1	Genetic interactions
EPI/CFD/NLF	MGAT2	Genetic interactions
EPI/CFD/NLF	RNASET2	Genetic interactions
EPI/CFD/NLF	DHCR24	Genetic interactions
EPI/CFD/NLF	RAB18	Genetic interactions
EPI/CFD/NLF	EPG5	Genetic interactions
EPI/CFD/NLF	CUL4B	Genetic interactions
EPI/CFD/NLF	DPM1	Genetic interactions
EPI/CFD/NLF	TECPR2	Genetic interactions
EPI/CFD/NLF	ADA	Genetic interactions
EPI/CFD/NLF	FBXL4	Genetic interactions
EPI/NLF	RTTN	Genetic interactions
EPI/NLF	SLC19A3	Genetic interactions
EPI/NLF	FAM126A	Genetic interactions
EPI/NLF	SEPSECS	Genetic interactions
EPI/NLF	ELOVL4	Genetic interactions
EPI/NLF	GRM1	Genetic interactions
EPI/NLF	ATP1A3	Genetic interactions
EPI/NLF	RANBP2	Genetic interactions
EPI/NLF	ALG6	Genetic interactions
EPI/NLF	MLYCD	Genetic interactions
EPI/NLF	ATP1A2	Genetic interactions
EPI/NLF	SLC2A1	Genetic interactions
EPI/NLF	ARG1	Genetic interactions
EPI/NLF	VPS53	Genetic interactions
EPI/NLF	ST3GAL5	Genetic interactions
EPI/NLF	KCTD7	Genetic interactions
EPI/NLF	KCNQ2	Genetic interactions
EPI/NLF	SPTAN1	Genetic interactions
EPI/NLF	SSU72	Genetic interactions
EPI/NLF	SLC25A21	Genetic interactions
EPI/NLF	MTR	Genetic interactions
EPI/NLF	PPT1	Genetic interactions
EPI/NLF	PLP1	Genetic interactions
EPI/NLF	VPS52	Genetic interactions
EPI/NLF	PPP2R2C	Genetic interactions
EPI/NLF	CANX	Genetic interactions
EPI/NLF	CPSF2	Genetic interactions
EPI/SFD/NLF	ALG13	Genetic interactions
EPI/SFD/NLF	ERLIN2	Genetic interactions
EPI/SFD/NLF	FICD	Genetic interactions
EPI/SFD/NLF	ADK	Genetic interactions
EPI/SFD/NLF	SPOP	Genetic interactions
EPI/SFD/NLF	ALG14	Genetic interactions
EPI/SFD/NLF	PCIF1	Genetic interactions
EPI/SFD/NLF	SLC2A2	Genetic interactions
EPI/SFD/NLF	TAF12	Genetic interactions
AUT/CFD	VPS13B	Genetic interactions
AUT/CFD	MED12	Genetic interactions
AUT/CFD	VPS13A	Genetic interactions
AUT/CFD	EP400	Genetic interactions
AUT/CFD	GMEB2	Genetic interactions
AUT/CFD	MBD6	Genetic interactions
AUT/CFD	LARS	Genetic interactions
AUT/CFD	HTT	Genetic interactions
AUT/CFD	CHD8	Genetic interactions
AUT/CFD	DOT1L	Genetic interactions
AUT/NLF	GAMT	Genetic interactions
AUT/NLF	NPVF	Genetic interactions
AUT/NLF	CSN1S1	Genetic interactions
AUT/NLF	SOAT2	Genetic interactions
AUT/NLF	OPCML	Genetic interactions
AUT/SFD	SIRT2	Genetic interactions
EPI/CFD	SMS	Genetic interactions
EPI/CFD	ATR	Genetic interactions
EPI/CFD	RBBP5	Genetic interactions
EPI/CFD	ITSN1	Genetic interactions
EPI/CFD	WDR5	Genetic interactions
EPI/CFD/NLF	ALDH18A1	Genetic interactions
EPI/CFD/NLF	PIK3R2	Genetic interactions
EPI/CFD/NLF	CPSF2	Genetic interactions
EPI/CFD/NLF	APOA1BP	Genetic interactions
EPI/CFD/NLF	CTSD	Genetic interactions
EPI/CFD/NLF	RRN3	Genetic interactions
EPI/CFD/NLF	PAPOLA	Genetic interactions
EPI/CFD/NLF	PIK3CD	Genetic interactions
EPI/CFD/NLF	XYLB	Genetic interactions
EPI/CFD/NLF	ANAPC10	Genetic interactions
EPI/NLF	WDR45	Genetic interactions
EPI/NLF	PHGDH	Genetic interactions
EPI/NLF	PIGK	Genetic interactions
EPI/NLF	GALK2	Genetic interactions
EPI/NLF	GDA	Genetic interactions
EPI/NLF	RPL4	Genetic interactions
EPI/NLF	PPP2R2D	Genetic interactions
EPI/NLF	MOSPD2	Genetic interactions
EPI/NLF	ZNRF1	Genetic interactions
EPI/SFD/NLF	LAMB1	Genetic interactions
EPI/SFD/NLF	RAB25	Genetic interactions
EPI/SFD/NLF	SYNJ1	Genetic interactions
EPI/SFD/NLF	RERE	Genetic interactions
EPI/SFD/NLF	AGPS	Genetic interactions
AUT/CFD	ZMYND11	Physical interactions
AUT/CFD	UPF3B	Physical interactions
AUT/CFD	CHD7	Physical interactions
AUT/CFD	SMARCA2	Physical interactions
AUT/CFD	MED12	Physical interactions
AUT/CFD	EP400	Physical interactions
AUT/CFD	DYNC1H1	Physical interactions
AUT/CFD	KMT2A	Physical interactions
AUT/CFD	ATG2B	Physical interactions
AUT/CFD	UPF3A	Physical interactions
AUT/CFD/NLF	SMC3	Physical interactions
AUT/CFD/NLF	NIPBL	Physical interactions
AUT/CFD/NLF	SMC1A	Physical interactions
AUT/CFD/NLF	MECP2	Physical interactions
AUT/CFD/NLF	ADSL	Physical interactions
AUT/CFD/NLF	UBE3A	Physical interactions
AUT/CFD/NLF	RAD21	Physical interactions
AUT/CFD/NLF	STAG2	Physical interactions
AUT/CFD/NLF	STAG1	Physical interactions
AUT/CFD/NLF	HDAC8	Physical interactions
AUT/CFD/NLF	ATRX	Physical interactions
AUT/CFD/NLF	PQBP1	Physical interactions
AUT/CFD/NLF	TCF4	Physical interactions
AUT/SFD	HERC2	Physical interactions
AUT/SFD	RAB39B	Physical interactions
AUT/SFD	SLC35A3	Physical interactions
AUT/SFD/NLF	TSC2	Physical interactions
AUT/SFD/NLF	TSC1	Physical interactions
AUT/SFD/NLF	YWHAG	Physical interactions
AUT/SFD/NLF	YWHAE	Physical interactions
AUT/SFD/NLF	OCRL	Physical interactions
AUT/SFD/NLF	NDP	Physical interactions
AUT/SFD/NLF	MAPKAP1	Physical interactions
AUT/SFD/NLF	RPS6KB1	Physical interactions
AUT/SFD/NLF	RICTOR	Physical interactions
AUT/SFD/NLF	CDKN1B	Physical interactions
AUT/SFD/NLF	RHEB	Physical interactions
AUT/SFD/NLF	AKT1S1	Physical interactions
EPI/CFD	SNIP1	Physical interactions
EPI/CFD	EFTUD2	Physical interactions
EPI/CFD	KANSL1	Physical interactions
EPI/CFD	PAK3	Physical interactions
EPI/CFD	ATR	Physical interactions
EPI/CFD	KAT8	Physical interactions
EPI/CFD	ATP6V0A2	Physical interactions
EPI/CFD	ASXL1	Physical interactions
EPI/CFD	ARHGEF7	Physical interactions
EPI/CFD	SNRNP40	Physical interactions
EPI/CFD	PRPF6	Physical interactions
EPI/CFD	SRRM2	Physical interactions
EPI/CFD	SNRNP200	Physical interactions
EPI/CFD	RBBP5	Physical interactions
EPI/CFD	HIST1H1C	Physical interactions
EPI/CFD	TBCE	Physical interactions
EPI/CFD	KPTN	Physical interactions
EPI/CFD	TBCD	Physical interactions
EPI/CFD/NLF	ACTB	Physical interactions
EPI/CFD/NLF	PIK3R2	Physical interactions
EPI/NLF	KIF5C	Physical interactions
EPI/NLF	SLC2A1	Physical interactions
EPI/NLF	VPS53	Physical interactions
EPI/NLF	CANX	Physical interactions
EPI/NLF	RANBP2	Physical interactions
EPI/NLF	ATP1A2	Physical interactions
EPI/SFD	ASPM	Physical interactions
EPI/SFD	MKI67	Physical interactions
EPI/SFD	NDC80	Physical interactions
EPI/SFD	SZT2	Physical interactions
EPI/SFD	RAD23A	Physical interactions
EPI/SFD	GTSE1	Physical interactions
EPI/SFD	CENPF	Physical interactions
EPI/SFD	PLK1	Physical interactions
EPI/SFD/NLF	D2HGDH	Physical interactions
EPI/SFD/NLF	ADK	Physical interactions
EPI/SFD/NLF	WWOX	Physical interactions
EPI/SFD/NLF	ALG13	Physical interactions
EPI/SFD/NLF	PDX1	Physical interactions
ID/CFD/NLF	MAN2B1	Physical interactions
ID/CFD/NLF	WDR81	Physical interactions
ID/CFD/NLF	AP4M1	Physical interactions
ID/CFD/NLF	AP4B1	Physical interactions
ID/CFD/NLF	LUC7L2	Physical interactions
ID/SFD/NLF	NELFCD	Physical interactions
ID/SFD/NLF	NELFB	Physical interactions
ID/SFD/NLF	CTDP1	Physical interactions
ID/SFD/NLF	GTF2B	Physical interactions
ID/SFD/NLF	GTF2F2	Physical interactions
ID/SFD/NLF	LARGE	Physical interactions
ID/SFD/NLF	POLR2C	Physical interactions
ID/SFD/NLF	ELL	Physical interactions
ID/SFD/NLF	POMT2	Physical interactions
AUT/CFD	ZBTB20	Physical interactions
AUT/CFD	MECP2	Physical interactions
AUT/CFD	TRRAP	Physical interactions
AUT/CFD	HTT	Physical interactions
AUT/CFD	CHD8	Physical interactions
AUT/CFD	DOT1L	Physical interactions
AUT/CFD	ATG2A	Physical interactions
AUT/CFD/NLF	CAT	Physical interactions
AUT/CFD/NLF	TYMS	Physical interactions
AUT/CFD/NLF	TNPO3	Physical interactions
AUT/CFD/NLF	SMC2	Physical interactions
AUT/CFD/NLF	PPT1	Physical interactions
AUT/CFD/NLF	SF3A2	Physical interactions
AUT/CFD/NLF	XPC	Physical interactions
AUT/CFD/NLF	WAPAL	Physical interactions
AUT/CFD/NLF	CDCA5	Physical interactions
AUT/CFD/NLF	KPNA1	Physical interactions
AUT/CFD/NLF	MAU2	Physical interactions
AUT/CFD/NLF	KPNA6	Physical interactions
AUT/CFD/NLF	ZSCAN2	Physical interactions
AUT/CFD/NLF	CROCC	Physical interactions
AUT/CFD/NLF	MDM1	Physical interactions
AUT/CFD/NLF	ADD3	Physical interactions
AUT/CFD/NLF	ID3	Physical interactions
AUT/CFD/NLF	REC8	Physical interactions
AUT/SFD	PHKG2	Physical interactions
AUT/SFD	PMS1	Physical interactions
AUT/SFD	XPA	Physical interactions
AUT/SFD	MAPK6	Physical interactions
AUT/SFD	SGSM3	Physical interactions
AUT/SFD	CEP170	Physical interactions
AUT/SFD	SEC23IP	Physical interactions
AUT/SFD	RAB3GAP1	Physical interactions
AUT/SFD	ECI2	Physical interactions
AUT/SFD	USP16	Physical interactions
AUT/SFD	RNF11	Physical interactions
AUT/SFD	MPDU1	Physical interactions
AUT/SFD	DBNL	Physical interactions
AUT/SFD	SLC35A2	Physical interactions
AUT/SFD/NLF	YWHAB	Physical interactions
AUT/SFD/NLF	C12orf5	Physical interactions
AUT/SFD/NLF	FAM109A	Physical interactions
AUT/SFD/NLF	FAM109B	Physical interactions
AUT/SFD/NLF	FZD4	Physical interactions
AUT/SFD/NLF	GOLGA5	Physical interactions
AUT/SFD/NLF	LGALS8	Physical interactions
AUT/SFD/NLF	MLST8	Physical interactions
EPI/CFD	RHOQ	Physical interactions
EPI/CFD	CINP	Physical interactions
EPI/CFD	AKT1	Physical interactions
EPI/CFD	PTS	Physical interactions
EPI/CFD	ITSN1	Physical interactions
EPI/CFD	BAP1	Physical interactions
EPI/CFD	PRPF8	Physical interactions
EPI/CFD	WDR5	Physical interactions
EPI/CFD	E4F1	Physical interactions
EPI/CFD	CYTH2	Physical interactions
EPI/CFD	ITFG2	Physical interactions
EPI/CFD/NLF	RPS7	Physical interactions
EPI/CFD/NLF	SEMG2	Physical interactions
EPI/CFD/NLF	SEMG1	Physical interactions
EPI/CFD/NLF	RPS10	Physical interactions
EPI/CFD/NLF	MYH14	Physical interactions
EPI/CFD/NLF	PIK3CD	Physical interactions
EPI/NLF	VPS52	Physical interactions
EPI/NLF	PIGK	Physical interactions
EPI/NLF	RANGAP1	Physical interactions
EPI/NLF	ZNRF1	Physical interactions
EPI/SFD	RPS6KA1	Physical interactions
EPI/SFD	KIF15	Physical interactions
EPI/SFD	CCNA2	Physical interactions
EPI/SFD	HMMR	Physical interactions
EPI/SFD	CENPE	Physical interactions
EPI/SFD	KIF23	Physical interactions
EPI/SFD/NLF	RAB25	Physical interactions
EPI/SFD/NLF	VPS33A	Physical interactions
EPI/SFD/NLF	LAMB1	Physical interactions
EPI/SFD/NLF	TAF12	Physical interactions
EPI/SFD/NLF	SYNJ1	Physical interactions
EPI/SFD/NLF	SLC2A2	Physical interactions
EPI/SFD/NLF	RPRD2	Physical interactions
EPI/SFD/NLF	SPOP	Physical interactions
EPI/SFD/NLF	MAFA	Physical interactions
EPI/SFD/NLF	PCIF1	Physical interactions
EPI/SFD/NLF	RERE	Physical interactions
EPI/SFD/NLF	FICD	Physical interactions
EPI/SFD/NLF	SRD5A3	Physical interactions
ID/CFD/NLF	SEC24A	Physical interactions
ID/CFD/NLF	DNAJB11	Physical interactions
ID/CFD/NLF	MAPK15	Physical interactions
ID/CFD/NLF	AP4E1	Physical interactions
ID/CFD/NLF	MAN2A2	Physical interactions
ID/CFD/NLF	ZBTB22	Physical interactions
ID/CFD/NLF	BTK	Physical interactions
ID/SFD/NLF	NELFA	Physical interactions
ID/SFD/NLF	POLR2J	Physical interactions
ID/SFD/NLF	B3GNT1	Physical interactions
ID/SFD/NLF	TCEA1	Physical interactions
ID/SFD/NLF	ERH	Physical interactions
ID/SFD/NLF	STK38	Physical interactions
ID/SFD/NLF	DAG1	Physical interactions
ID/SFD/NLF	POMT1	Physical interactions
ID/SFD/NLF	ENTPD6	Physical interactions
