# Supplementary material for: Widespread Genotype-Phenotype Correlations in Intellectual Disability
Source: Front Psychiatry. 2018 Oct 29;9:535. doi: 10.3389/fpsyt.2018.00535 (PMC6217001; doi:10.3389/fpsyt.2018.00535)
Supplement: Supplementary file 3 [file Table_3.XLSX]

## Sheet: Abbreviations
Abbreviations & Other Symbols:
ACC = agenesis of the corpus callosum
ACC/PACC = complete and partial agenesis of the corpus callosum
AUT = intellectual disability with autism (with/without epilepsy)
CFD = Complex Facial Dysmorphisms
EPI = intellectual disability with epilepsy (without autism)
GO = Gene Ontology
HFM = hand and foot malformations
HPO = Human Phenotype Ontology
ID = intellectual disability without autism or epilepsy
Macro = macrocephaly
Malf. = malformation
MCD = malformations of cortical development
Micro = microcephaly
MMD = co-occurrence of 2+ movement disorders in a single condition
MP = MGI Mammalian Phenotype
Neocort. = neocortex
NLF = Neurodegenerative-like Features
NONE = No presence of autism or epilepsy
PWM = position weight matrix
Other Cranial = cranial malformations other than micro-/macrocephaly
SFD = Simple Facial Dysmorphisms
Subcort. = subcortical malformations
UMND = Upper Motor Neuron Disease

## Sheet: Table_19
Table 19. Enrichr enrichments across libraries according to gene modules.
MODULE	LIBRARY	ENRICHMENT	P-VALUE	ADJ. P-VALUE	Z-SCORE	COMBINED
AUT/CFD	GO	chromatin modification (GO:0016568)	1.19e-10	7.51e-08	-2.4	39.44
		histone methylation (GO:0016571)	4.08e-07	0.0001292	-2.25	20.18
		histone modification (GO:0016570)	1.978e-06	0.0002233	-2.39	20.1
		covalent chromatin modification (GO:0016569)	2.117e-06	0.0002233	-2.39	20.09
		protein alkylation (GO:0008213)	1.928e-06	0.0002233	-2.32	19.48
		protein methylation (GO:0006479)	1.928e-06	0.0002233	-2.31	19.45
		histone lysine methylation (GO:0034968)	5.951e-06	0.0005382	-2.18	16.41
		peptidyl-lysine modification (GO:0018205)	1.473e-05	0.001165	-2.25	15.17
		macromolecule methylation (GO:0043414)	2.379e-05	0.001673	-2.35	15.01
		transcription from RNA polymerase II promoter (GO:0006366)	4.261e-05	0.002697	-2.38	14.06
		intraspecies interaction between organisms (GO:0051703)	6.942e-05	0.002946	-2.33	13.58
		social behavior (GO:0035176)	6.942e-05	0.002946	-2.32	13.55
		histone H2A acetylation (GO:0043968)	0.0002671	0.007891	-2.62	12.69
		histone H4 acetylation (GO:0043967)	0.0001218	0.004057	-2.28	12.55
		peptidyl-lysine acetylation (GO:0018394)	6.982e-05	0.002946	-2.15	12.5
		internal peptidyl-lysine acetylation (GO:0018393)	6.491e-05	0.002946	-2.14	12.46
		regulation of gene expression, epigenetic (GO:0040029)	0.0001121	0.003942	-2.25	12.45
		histone acetylation (GO:0016573)	5.374e-05	0.002946	-2.13	12.41
		internal protein amino acid acetylation (GO:0006475)	7.768e-05	0.003073	-2.14	12.39
		methylation (GO:0032259)	0.0002139	0.00677	-2.45	12.22
		mitochondrion degradation (GO:0000422)	0.0004832	0.01192	-2.7	11.95
		protein acetylation (GO:0006473)	0.0001121	0.003942	-2.14	11.87
		histone H3-K4 methylation (GO:0051568)	0.001194	0.02519	-2.87	10.55
		protein acylation (GO:0043543)	0.0002743	0.007891	-2.18	10.54
		locomotory behavior (GO:0007626)	0.0005273	0.01192	-2.27	10.06
		chromatin silencing (GO:0006342)	0.00084	0.01834	-2.51	10.04
		regulation of multicellular organism growth (GO:0040014)	0.0004323	0.0119	-2.16	9.59
		multi-organism behavior (GO:0051705)	0.0005264	0.01192	-2.12	9.37
		tube closure (GO:0060606)	0.0005264	0.01192	-2.09	9.25
		neural tube closure (GO:0001843)	0.0005067	0.01192	-2.09	9.24
		autophagic vacuole assembly (GO:0000045)	0.001498	0.02964	-2.49	8.75
		negative regulation of gene expression, epigenetic (GO:0045814)	0.001498	0.02964	-2.47	8.69
		peptidyl-lysine methylation (GO:0018022)	0.00172	0.03202	-2.41	8.31
		regulation of translation (GO:0006417)	0.002047	0.036	-2.39	7.96
		tube formation (GO:0035148)	0.001642	0.0315	-2.15	7.44
		embryo development (GO:0009790)	0.002405	0.04018	-2.3	7.41
		nitrogen compound transport (GO:0071705)	0.002477	0.04018	-2.28	7.33
		regulation of histone methylation (GO:0031060)	0.003044	0.04588	-2.33	7.17
		chromatin remodeling (GO:0006338)	0.001812	0.03278	-2.1	7.17
		negative regulation of neuron apoptotic process (GO:0043524)	0.002548	0.04018	-2.23	7.17
		nervous system development (GO:0007399)	0.002437	0.04018	-2.21	7.11
		behavior (GO:0007610)	0.003243	0.04715	-2.31	7.04
		mRNA transport (GO:0051028)	0.002603	0.04018	-2.18	7
		DNA alkylation (GO:0006305)	0.003352	0.04715	-2.29	6.99
		DNA methylation (GO:0006306)	0.003352	0.04715	-2.28	6.98
		negative regulation of neuron death (GO:1901215)	0.003922	0.04868	-2.26	6.82
		anterior/posterior pattern specification (GO:0009952)	0.003578	0.04788	-2.2	6.69
		RNA transport (GO:0050658)	0.003782	0.04788	-2.16	6.56
		nucleic acid transport (GO:0050657)	0.003782	0.04788	-2.16	6.55
		establishment of RNA localization (GO:0051236)	0.003782	0.04788	-2.15	6.55
		visual learning (GO:0008542)	0.003673	0.04788	-2.06	6.27
		nucleolus (GO:0005730)	1.56e-05	0.001514	-2.21	14.37
		H4 histone acetyltransferase complex (GO:1902562)	0.0004832	0.005207	-2.39	12.54
		pre-autophagosomal structure (GO:0000407)	0.0003153	0.005207	-2.31	12.17
		chromocenter (GO:0010369)	0.0003153	0.005207	-2.3	12.08
		H4/H2A histone acetyltransferase complex (GO:0043189)	0.0004832	0.005207	-2.3	12.08
		NuA4 histone acetyltransferase complex (GO:0035267)	0.0004233	0.005207	-2.26	11.9
		SWI/SNF superfamily-type complex (GO:0070603)	0.0003345	0.005207	-2.24	11.78
		histone methyltransferase complex (GO:0035097)	0.0003345	0.005207	-2.2	11.54
		INO80-type complex (GO:0097346)	0.00084	0.00679	-2.29	11.41
		methyltransferase complex (GO:0034708)	0.0006106	0.005922	-2.2	11.28
		nucleoplasm (GO:0005654)	0.001149	0.00857	-2.03	9.66
		MLL1/2 complex (GO:0044665)	0.001393	0.009009	-2.04	9.61
		Swr1 complex (GO:0000812)	0.0001139	0.005207	-1.81	9.53
		MLL1 complex (GO:0071339)	0.001393	0.009009	-1.99	9.37
		exon-exon junction complex (GO:0035145)	0.000761	0.006711	-1.82	9.11
		mediator complex (GO:0016592)	0.002337	0.01417	-1.8	7.68
		lipid particle (GO:0005811)	0.005485	0.0313	-1.92	6.65
		chromatin binding (GO:0003682)	9.4e-09	8.83e-07	-2.47	34.45
		histone-lysine N-methyltransferase activity (GO:0018024)	1.457e-06	5.976e-05	-2.7	26.23
		lysine N-methyltransferase activity (GO:0016278)	2.543e-06	5.976e-05	-2.59	25.22
		protein-lysine N-methyltransferase activity (GO:0016279)	2.543e-06	5.976e-05	-2.57	25.03
		histone methyltransferase activity (GO:0042054)	3.831e-06	7.203e-05	-2.48	23.69
		protein methyltransferase activity (GO:0008276)	1.414e-05	0.0001898	-2.39	20.44
		N-methyltransferase activity (GO:0008170)	1.414e-05	0.0001898	-2.38	20.39
		S-adenosylmethionine-dependent methyltransferase activity (GO:0008757)	8.326e-05	0.0009784	-2.34	16.2
		histone binding (GO:0042393)	0.0001519	0.001587	-2.17	14.01
		helicase activity (GO:0004386)	0.0002481	0.00212	-2.22	13.67
		dynein binding (GO:0045502)	0.000761	0.004769	-2.48	13.27
		nucleocytoplasmic transporter activity (GO:0005487)	0.0003673	0.002656	-2.18	12.95
		p53 binding (GO:0002039)	0.0002055	0.001932	-2.06	12.86
		beta-catenin binding (GO:0008013)	0.0003497	0.002656	-2.12	12.59
		methyltransferase activity (GO:0008168)	0.0008824	0.005184	-2.32	12.21
		transferase activity, transferring one-carbon groups (GO:0016741)	0.001014	0.005606	-2.3	11.93
		RNA polymerase II transcription cofactor activity (GO:0001104)	0.0005467	0.003671	-2.12	11.88
		RNA polymerase II transcription factor binding transcription factor activity (GO:0001076)	0.001561	0.007722	-2.13	10.34
		mRNA binding (GO:0003729)	0.001561	0.007722	-2.12	10.3
		transcription factor binding (GO:0008134)	0.002477	0.01164	-2.17	9.67
		transcription coactivator activity (GO:0003713)	0.002911	0.01301	-2.19	9.51
		RNA polymerase II transcription factor binding transcription factor activity involved in positive regulation of transcription (GO:0001190)	0.003044	0.01301	-2.04	8.88
		methylated histone binding (GO:0035064)	0.00472	0.01929	-1.87	7.39
		DNA-dependent ATPase activity (GO:0008094)	0.01171	0.04587	-2.04	6.29
		enhancer binding (GO:0035326)	0.01256	0.04724	-2.01	6.15
	KEGG/WikiPathways	Lysine degradation_Homo sapiens_hsa00310	3.831e-06	0.0001034	-1.95	17.86
		Histone Modifications_Homo sapiens_WP2369	2.29e-07	5.961e-06	-2.02	24.35
		PluriNetWork_Mus musculus_WP1763	2.303e-05	0.0002994	-2.16	17.56
	MP	MP0001672_abnormal_embryogenesis/_devel_	5.796e-06	0.0002782	-1.35	11.05
		MP0000358_abnormal_cell_content/_	0.0002369	0.002843	-1.73	10.14
		MP0000428_abnormal_craniofacial_morphol_	0.0004026	0.003865	-1.8	10.02
		MP0003632_abnormal_nervous_system_	5.666e-05	0.0009065	-1.07	7.48
		MP0010769_abnormal_survival_	1.796e-05	0.0004311	-0.82	6.38
		MP0005508_abnormal_skeleton_morphology_	0.003322	0.02658	-1.75	6.36
		MP0003878_abnormal_ear_physiology_	0.008829	0.0401	-1.8	5.8
		MP0001968_abnormal_touch/_nociception_	0.00919	0.0401	-1.38	4.43
		MP0004924_abnormal_behavior_	0.006087	0.03652	-1.32	4.38
		MP0002085_abnormal_embryonic_tissue_	2.64e-07	4.222e-05	-1.47	14.83
		MP0003861_abnormal_nervous_system_	7.96e-07	6.364e-05	-1.47	14.23
		MP0002557_abnormal_social/conspecific_i_	1.525e-05	0.0008134	-1.93	13.75
		MP0002116_abnormal_craniofacial_bone_	4.091e-05	0.001636	-2.09	13.39
		MP0003111_abnormal_nucleus_morphology_	5.169e-05	0.001654	-1.82	11.67
		MP0002066_abnormal_motor_capabilities/c_	0.0001411	0.003226	-1.55	8.9
		MP0002064_seizures_	0.0004954	0.009909	-1.84	8.51
		MP0002069_abnormal_eating/drinking_beha_	0.000781	0.01388	-1.82	7.77
		MP0002572_abnormal_emotion/affect_behav_	0.0009366	0.01499	-1.81	7.62
		MP0000432_abnormal_head_morphology_	0.001672	0.01784	-1.89	7.6
		MP0005386_behavior/neurological_phenoty_	0.001902	0.0179	-1.8	7.24
		MP0002733_abnormal_thermal_nociception_	0.001159	0.01546	-1.73	7.21
		MP0001730_embryonic_growth_arrest_	0.001066	0.01546	-1.72	7.17
		MP0004924_abnormal_behavior_	0.001902	0.0179	-1.78	7.17
		MP0001486_abnormal_startle_reflex_	0.003445	0.02247	-1.87	7.09
		MP0002080_prenatal_lethality_	9.627e-05	0.002567	-1.13	6.73
		MP0002249_abnormal_larynx_morphology_	0.002337	0.0187	-1.61	6.41
		MP0003935_abnormal_craniofacial_develop_	0.002162	0.01821	-1.59	6.37
		MP0002063_abnormal_learning/memory/cond_	0.001337	0.01645	-1.52	6.24
		MP0002084_abnormal_developmental_patter_	0.001621	0.01784	-1.54	6.18
		MP0001545_abnormal_hematopoietic_system_	0.003511	0.02247	-1.49	5.65
		MP0002067_abnormal_sensory_capabilities_	0.004365	0.02686	-1.55	5.62
		MP0005397_hematopoietic_system_phenotyp_	0.003511	0.02247	-1.46	5.55
		MP0002114_abnormal_axial_skeleton_	0.005807	0.03318	-1.54	5.23
		MP0001970_abnormal_pain_threshold_	0.0055	0.03259	-1.48	5.08
		MP0001502_abnormal_circadian_rhythm_	0.01688	0.07529	-1.88	4.85
		MP0002152_abnormal_brain_morphology_	0.002498	0.01903	-1.12	4.45
		MP0002081_perinatal_lethality_	0.003484	0.02247	-1.06	4.04
	TRANSFAC/JASPAR PWM	WT1 (human)	0.0001639	0.03616	-1.62	5.38
		LEF1 (human)	0.0003158	0.03616	-1.48	4.92
	HPO	Downslanted palpebral fissures (HP:0000494)	2.08e-15	5e-13	-2.39	67.67
		Aggressive behavior (HP:0000718)	1.72e-18	8.25e-16	-1.94	67.45
		Cryptorchidism (HP:0000028)	3.61e-13	5.79e-11	-2.56	60.29
		Autism (HP:0000717)	9.18e-13	1.1e-10	-2.33	53.47
		Brachydactyly syndrome (HP:0001156)	1.54e-10	1.06e-08	-2.45	44.96
		Synophrys (HP:0000664)	7.15e-12	6.88e-10	-1.94	40.99
		Obsessive-compulsive behavior (HP:0000722)	9.43e-11	7.56e-09	-2.07	38.78
		Attention deficit hyperactivity disorder (HP:0007018)	4.99e-10	2.67e-08	-2.21	38.51
		Constipation (HP:0002019)	1.74e-09	8.36e-08	-2.34	38.19
		Stereotypic behavior (HP:0000733)	2.52e-10	1.51e-08	-1.97	35.46
		Radial deviation of finger (HP:0009466)	1.8e-08	4.82e-07	-2.34	34.08
		Pectus excavatum (HP:0000767)	1.01e-08	3.44e-07	-2.23	33.17
		Coarse facial features (HP:0000280)	7.38e-09	2.88e-07	-2.19	32.96
		Brachycephaly (HP:0000248)	3.48e-09	1.52e-07	-1.89	29.67
		High palate (HP:0000218)	1.11e-07	2.21e-06	-2.26	29.44
		Clinodactyly of the 5th finger (HP:0004209)	1.15e-07	2.21e-06	-2.23	29.04
		Malar flattening (HP:0000272)	9.59e-08	2.098e-06	-2.21	28.84
		Highly arched eyebrow (HP:0002553)	7.79e-09	2.88e-07	-1.89	28.39
		Deeply set eye (HP:0000490)	1.47e-08	4.35e-07	-1.94	28.39
		Open mouth (HP:0000194)	1.54e-08	4.35e-07	-1.88	27.49
		Mandibular prognathia (HP:0000303)	4.36e-08	1.049e-06	-1.94	26.74
		Frontal bossing (HP:0002007)	2.33e-07	3.612e-06	-2.12	26.62
		Hypoplasia of the maxilla (HP:0000327)	4.05e-08	1.025e-06	-1.89	26.09
		Macroorchidism (HP:0000053)	1.07e-08	3.44e-07	-1.61	23.95
		Thin upper lip vermilion (HP:0000219)	6.16e-08	1.412e-06	-1.76	23.7
		Small hand (HP:0200055)	1.08e-07	2.21e-06	-1.82	23.68
		Abnormal social behavior (HP:0012433)	1.31e-07	2.331e-06	-1.77	23.01
		Cerebral cortical atrophy (HP:0002120)	9.49e-07	1.342e-05	-2.05	22.96
		Impaired social interactions (HP:0000735)	1.31e-07	2.331e-06	-1.75	22.75
		Widely spaced teeth (HP:0000687)	2.58e-07	3.874e-06	-1.8	22.44
		Drooling (HP:0002307)	1.57e-07	2.6e-06	-1.74	22.36
		Excessive salivation (HP:0003781)	1.86e-07	2.988e-06	-1.76	22.33
		Hypertelorism (HP:0000316)	4.168e-06	4.455e-05	-2.21	22.15
		Sporadic (HP:0003745)	1.54e-07	2.6e-06	-1.68	21.64
		Autosomal dominant inheritance (HP:0000006)	1.776e-06	2.19e-05	-1.96	21.03
		Wide mouth (HP:0000154)	8.67e-07	1.264e-05	-1.84	20.78
		Skin tags (HP:0010609)	1.187e-06	1.586e-05	-1.81	20.05
		Long face (HP:0000276)	1.423e-06	1.85e-05	-1.79	19.45
		Thick lower lip vermilion (HP:0000179)	1.578e-06	1.998e-05	-1.78	19.27
		Macrotia (HP:0000400)	2.336e-06	2.81e-05	-1.84	19.27
		Wide nasal bridge (HP:0000431)	4.986e-06	5.213e-05	-1.94	19.09
		Abnormality of salivation (HP:0100755)	1.187e-06	1.586e-05	-1.7	18.77
		Pes cavus (HP:0001761)	6.424e-06	6.18e-05	-1.79	17.37
		Low-set, posteriorly rotated ears (HP:0000368)	1.96e-05	0.0001521	-1.91	16.78
		Delayed skeletal maturation (HP:0002750)	2.12e-05	0.0001619	-1.9	16.55
		Developmental regression (HP:0002376)	1.382e-05	0.0001166	-1.83	16.54
		Long philtrum (HP:0000343)	1.427e-05	0.0001183	-1.78	16.13
		Dental crowding (HP:0000678)	3.542e-06	4.001e-05	-1.55	15.75
		Narrow face (HP:0000275)	4.138e-06	4.455e-05	-1.57	15.68
		Ventricular septal defect (HP:0001629)	2.89e-05	0.0002139	-1.79	15.11
		Midface retrusion (HP:0011800)	7.779e-06	7.06e-05	-1.55	14.78
		Arachnodactyly (HP:0001166)	5.167e-06	5.288e-05	-1.5	14.77
		Cheekbone underdevelopment (HP:0010669)	9.991e-06	8.581e-05	-1.56	14.64
		Ptosis (HP:0000508)	6.085e-05	0.0003801	-1.82	14.31
		Prominent forehead (HP:0011220)	8.294e-06	7.388e-05	-1.44	13.67
		Everted lower lip vermilion (HP:0000232)	1.576e-05	0.0001264	-1.5	13.43
		Hypospadias (HP:0000047)	2.604e-05	0.0001957	-1.57	13.4
		Short philtrum (HP:0000322)	8.834e-06	7.726e-05	-1.41	13.35
		Narrow mouth (HP:0000160)	3.889e-05	0.0002711	-1.52	12.51
		Micropenis (HP:0000054)	4.405e-05	0.0003027	-1.51	12.24
		Depressed nasal bridge (HP:0005280)	9.883e-05	0.0005659	-1.63	12.16
		Blepharophimosis (HP:0000581)	6.026e-05	0.0003801	-1.54	12.12
		Prominent nasal bridge (HP:0000426)	5.169e-05	0.000336	-1.5	11.99
		Hypothyroidism (HP:0000821)	0.0001051	0.0005909	-1.58	11.78
		Anal stenosis (HP:0002025)	3.577e-06	4.001e-05	-1.16	11.75
		Pes planus (HP:0001763)	6.255e-05	0.0003857	-1.46	11.48
		Cupped ear (HP:0000378)	1.571e-05	0.0001264	-1.27	11.39
		Iris coloboma (HP:0000612)	7.499e-05	0.0004453	-1.47	11.34
		Inappropriate behavior (HP:0000719)	5.33e-06	5.341e-05	-1.15	11.32
		Truncal obesity (HP:0001956)	1.782e-05	0.0001405	-1.26	11.17
		Broad-based gait (HP:0002136)	7.574e-06	7.006e-05	-1.17	11.16
		Bulbous nose (HP:0000414)	3.454e-05	0.0002479	-1.34	11.14
		Abnormality of chromosome segregation (HP:0002916)	7.574e-06	7.006e-05	-1.16	11.07
		Tented upper lip vermilion (HP:0010804)	3.577e-06	4.001e-05	-1.09	11.02
		Preauricular skin tag (HP:0000384)	4.578e-05	0.0003102	-1.34	10.85
		Plagiocephaly (HP:0001357)	3.124e-05	0.0002277	-1.27	10.63
		X-linked recessive inheritance (HP:0001419)	7.768e-05	0.0004556	-1.35	10.37
		Poor eye contact (HP:0000817)	6.387e-06	6.18e-05	-1.06	10.28
		Depression (HP:0000716)	5e-05	0.0003295	-1.27	10.2
		Esotropia (HP:0000565)	3.806e-05	0.0002692	-1.24	10.16
		Smooth philtrum (HP:0000319)	5e-05	0.0003295	-1.24	9.93
		Sandal gap (HP:0001852)	6.942e-05	0.0004174	-1.25	9.71
		Anxiety (HP:0000739)	5.919e-05	0.0003796	-1.23	9.65
		Short nose (HP:0003196)	0.0002237	0.001121	-1.4	9.53
		Anal atresia (HP:0002023)	6.942e-05	0.0004174	-1.22	9.51
		Microtia (HP:0008551)	8.683e-05	0.0005032	-1.21	9.21
		Sacral dimple (HP:0000960)	0.0001069	0.0005909	-1.21	8.99
		Gynecomastia (HP:0000771)	0.0001648	0.0008808	-1.14	8.04
		Short palm (HP:0004279)	0.0001844	0.0009643	-1.16	8.03
		Convex nasal ridge (HP:0000444)	0.000138	0.0007542	-1.11	8
		Psychosis (HP:0000709)	0.0001069	0.0005909	-1.06	7.87
		Chorioretinal coloboma (HP:0000567)	0.0001466	0.0007922	-1.08	7.7
		Thick eyebrow (HP:0000574)	0.0002055	0.001063	-1.08	7.4
		Fine hair (HP:0002213)	0.0001844	0.0009643	-1.05	7.27
		Short foot (HP:0001773)	0.0002915	0.001402	-1.08	7.11
		Joint laxity (HP:0001388)	0.0003497	0.001665	-1.1	7.02
		Postnatal growth retardation (HP:0008897)	0.0003653	0.001699	-1.06	6.79
		Epicanthus (HP:0000286)	0.001296	0.005029	-1.28	6.78
		Facial asymmetry (HP:0000324)	0.0003653	0.001699	-1.06	6.74
		Intellectual disability, severe (HP:0010864)	0.00024	0.00119	-0.97	6.56
		Intrauterine growth retardation (HP:0001511)	0.001276	0.005029	-1.23	6.52
		Broad forehead (HP:0000337)	0.0005264	0.002323	-1.06	6.45
		Single transverse palmar crease (HP:0000954)	0.0007521	0.003183	-1.1	6.34
		Neonatal hypotonia (HP:0001319)	0.0004873	0.002191	-1.01	6.2
		Dementia (HP:0000726)	0.0005264	0.002323	-0.99	6.02
		Hypoplasia of the corpus callosum (HP:0002079)	0.001227	0.004876	-0.99	5.28
		Upslanted palpebral fissure (HP:0000582)	0.001406	0.005202	-1	5.24
		High forehead (HP:0000348)	0.001406	0.005202	-1	5.23
		Weight loss (HP:0001824)	0.001406	0.005202	-0.95	4.97
		Talipes equinovarus (HP:0001762)	0.002337	0.00803	-1.01	4.87
		Dysphagia (HP:0002015)	0.001769	0.006302	-0.92	4.65
		Umbilical hernia (HP:0001537)	0.003645	0.01162	-0.9	4.02
		Hepatomegaly (HP:0002240)	0.004508	0.01408	-0.85	3.61
		Hydrocephalus (HP:0000238)	0.007001	0.02105	-0.83	3.2
		Aplasia/Hypoplasia of metatarsal bones (HP:0001964)	0.002472	0.008314	-0.61	2.91
		Mask-like facies (HP:0000298)	0.002472	0.008314	-0.6	2.89
		Short metatarsal (HP:0010743)	0.001956	0.006818	-0.52	2.58
		Pulmonic stenosis (HP:0001642)	0.002751	0.009063	-0.55	2.56
		Low anterior hairline (HP:0000294)	0.002472	0.008314	-0.53	2.54
		Precocious puberty (HP:0000826)	0.003673	0.01162	-0.54	2.41
		Flat face (HP:0012368)	0.001393	0.005202	-0.46	2.41
		Abnormally folded helix (HP:0008544)	0.00172	0.006174	-0.46	2.36
		Aplasia/Hypoplasia of the earlobes (HP:0009906)	0.001393	0.005202	-0.44	2.33
		Lumbar hyperlordosis (HP:0002938)	0.002609	0.008656	-0.49	2.32
		Split hand (HP:0001171)	0.003673	0.01162	-0.52	2.3
		Macroglossia (HP:0000158)	0.003044	0.009894	-0.5	2.29
		Coarse hair (HP:0002208)	0.002337	0.00803	-0.47	2.26
		Narrow palate (HP:0000189)	0.001292	0.005029	-0.42	2.24
		Tapered finger (HP:0001182)	0.003352	0.01082	-0.48	2.18
		Laryngomalacia (HP:0001601)	0.001836	0.006494	-0.42	2.13
		Mitral valve prolapse (HP:0001634)	0.001498	0.005419	-0.41	2.12
		Downturned corners of mouth (HP:0002714)	0.00472	0.01465	-0.5	2.1
		Gastroesophageal reflux (HP:0002020)	0.003839	0.01207	-0.47	2.1
		Intestinal malrotation (HP:0002566)	0.005288	0.01631	-0.51	2.08
		Splenomegaly (HP:0001744)	0.01286	0.03475	-0.62	2.08
		Choanal atresia (HP:0000453)	0.007173	0.0213	-0.53	2.05
		Dilatation of the ascending aorta (HP:0005111)	0.001393	0.005202	-0.37	1.93
		Choreoathetosis (HP:0001266)	0.002896	0.009475	-0.41	1.89
		Vesicoureteral reflux (HP:0000076)	0.008575	0.02441	-0.5	1.87
		Erectile abnormalities (HP:0100639)	0.001956	0.006818	-0.37	1.86
		Cafe-au-lait spot (HP:0000957)	0.008333	0.02386	-0.5	1.85
		Bradykinesia (HP:0002067)	0.002609	0.008656	-0.39	1.83
		Retinal detachment (HP:0000541)	0.006951	0.02103	-0.47	1.83
		Memory impairment (HP:0002354)	0.009067	0.02565	-0.49	1.81
		Narrow chest (HP:0000774)	0.009829	0.02749	-0.5	1.8
		Genu valgum (HP:0002857)	0.01035	0.02878	-0.51	1.8
		Dental malocclusion (HP:0000689)	0.01199	0.03278	-0.51	1.75
		Triangular face (HP:0000325)	0.008095	0.02374	-0.46	1.71
		X-linked dominant inheritance (HP:0001423)	0.007173	0.0213	-0.43	1.66
		Bifid scrotum (HP:0000048)	0.0009228	0.00373	-0.3	1.66
		Rigidity (HP:0002063)	0.005887	0.01792	-0.41	1.64
		Delayed eruption of teeth (HP:0000684)	0.01344	0.03612	-0.48	1.61
		Intellectual disability, mild (HP:0001256)	0.008095	0.02374	-0.43	1.61
		Myoclonus (HP:0001336)	0.008333	0.02386	-0.42	1.57
		Cerebellar hypoplasia (HP:0001321)	0.008333	0.02386	-0.42	1.57
		Tetralogy of Fallot (HP:0001636)	0.01171	0.03219	-0.46	1.57
		Pectus carinatum (HP:0000768)	0.01062	0.02935	-0.44	1.56
		Inguinal hernia (HP:0000023)	0.01228	0.03336	-0.46	1.56
		Gait ataxia (HP:0002066)	0.005887	0.01792	-0.38	1.53
		Prominent nose (HP:0000448)	0.001194	0.004785	-0.28	1.52
		Hirsutism (HP:0001007)	0.008333	0.02386	-0.4	1.51
		Delayed puberty (HP:0000823)	0.001498	0.005419	-0.28	1.46
		Hypermetropia (HP:0000540)	0.009829	0.02749	-0.4	1.44
		Growth hormone deficiency (HP:0000824)	0.001498	0.005419	-0.24	1.23
		Microcornea (HP:0000482)	0.01688	0.04297	-0.36	1.13
		Slow progression (HP:0003677)	0.01721	0.04358	-0.32	0.99
		Intellectual disability, moderate (HP:0002342)	0.0009228	0.00373	-0.14	0.77
		Nasal speech (HP:0001611)	0.00084	0.003483	-0.05	0.26
		Abnormal eating behavior (HP:0100738)	0.0009228	0.00373	-0.02	0.1
		Generalized hypotonia (HP:0001290)	0.000761	0.003183	-0.01	0.07
		Disproportionate tall stature (HP:0001519)	0.000761	0.003183	0.01	-0.06
		Heterotopia (HP:0002282)	0.0005469	0.002349	0.14	-0.86
		Absent speech (HP:0001344)	0.0005469	0.002349	0.48	-2.91
		Personality changes (HP:0000751)	0.0005469	0.002349	0.51	-3.11
AUT/CFD/NLF	GO	sister chromatid cohesion (GO:0007062)	1.37e-14	9.93e-12	-2.67	67.65
		mitotic cell cycle (GO:0000278)	4.61e-12	1.67e-09	-2.3	46.54
		chromosome organization (GO:0051276)	9.73e-11	2.35e-08	-2.29	40.28
		mitotic sister chromatid cohesion (GO:0007064)	1.24e-09	2.24e-07	-2.39	36.57
		nuclear division (GO:0000280)	2.77e-09	4e-07	-2.31	33.97
		organelle fission (GO:0048285)	5.9e-09	7.11e-07	-2.34	33.07
		regulation of DNA replication (GO:0006275)	7.43e-08	7.674e-06	-2.23	26.22
		regulation of DNA-dependent DNA replication (GO:0090329)	4.42e-07	3.192e-05	-2.44	25.27
		regulation of DNA metabolic process (GO:0051052)	4.86e-07	3.192e-05	-2.39	24.73
		regulation of sister chromatid cohesion (GO:0007063)	9.52e-07	5.294e-05	-2.51	24.72
		mitotic nuclear division (GO:0007067)	2.49e-07	2.248e-05	-2.26	24.21
		regulation of chromosome organization (GO:0033044)	6.91e-07	4.163e-05	-2.36	23.83
		negative regulation of DNA-dependent DNA replication (GO:2000104)	2.092e-06	9.977e-05	-2.49	22.93
		regulation of cell cycle process (GO:0010564)	2.208e-06	9.977e-05	-2.42	22.3
		negative regulation of DNA replication (GO:0008156)	1.162e-06	5.999e-05	-2.28	22.17
		regulation of DNA endoreduplication (GO:0032875)	3.24e-07	2.605e-05	-2.04	21.52
		DNA repair (GO:0006281)	7.822e-06	0.0003327	-2.42	19.4
		developmental growth (GO:0048589)	1.194e-05	0.0004795	-2.27	17.34
		growth (GO:0040007)	2.863e-05	0.0009856	-2.37	16.39
		negative regulation of DNA metabolic process (GO:0051053)	1.418e-05	0.0005395	-2.17	16.36
		chromosome segregation (GO:0007059)	2.163e-05	0.0007818	-2.13	15.21
		protein localization to organelle (GO:0033365)	8.022e-05	0.002522	-2.31	13.81
		stem cell maintenance (GO:0019827)	4.799e-05	0.001577	-2.12	13.69
		negative regulation of cell cycle process (GO:0010948)	9.932e-05	0.002992	-2.34	13.6
		seminiferous tubule development (GO:0072520)	0.0001485	0.004294	-2.21	12.04
		NLS-bearing protein import into nucleus (GO:0006607)	0.0002988	0.006902	-2.41	12
		regulation of hair cycle (GO:0042634)	0.0005583	0.01187	-2.58	11.44
		regulation of chromosome segregation (GO:0051983)	0.0002144	0.005962	-2.21	11.33
		meiotic nuclear division (GO:0007126)	0.0002247	0.006016	-2.19	11.21
		aerobic respiration (GO:0009060)	0.0007515	0.01509	-2.66	11.14
		mitotic chromosome condensation (GO:0007076)	0.0002564	0.006416	-2.13	10.77
		nucleobase metabolic process (GO:0009112)	0.0002573	0.006416	-2.13	10.73
		single-organism nuclear import (GO:1902593)	0.0003055	0.006902	-2.05	10.22
		protein import into nucleus (GO:0006606)	0.0003055	0.006902	-2.05	10.2
		protein localization to chromosome (GO:0034502)	0.001052	0.01818	-2.52	10.08
		nuclear import (GO:0051170)	0.0003591	0.007867	-2.05	9.94
		reciprocal meiotic recombination (GO:0007131)	0.001135	0.01824	-2.48	9.93
		reciprocal DNA recombination (GO:0035825)	0.001135	0.01824	-2.48	9.91
		response to hypoxia (GO:0001666)	0.0009938	0.01796	-2.38	9.57
		response to decreased oxygen levels (GO:0036293)	0.001056	0.01818	-2.38	9.54
		negative regulation of cell cycle (GO:0045786)	0.00111	0.01824	-2.37	9.5
		response to oxygen levels (GO:0070482)	0.001297	0.01933	-2.39	9.43
		meiotic cell cycle process (GO:1903046)	0.0006744	0.01393	-2.2	9.38
		response to radiation (GO:0009314)	0.001254	0.01929	-2.34	9.24
		DNA conformation change (GO:0071103)	0.000809	0.01581	-2.13	8.83
		protein import (GO:0017038)	0.0008574	0.01589	-2.12	8.77
		mitotic spindle organization (GO:0007052)	0.001497	0.02122	-2.25	8.66
		chromosome condensation (GO:0030261)	0.00131	0.01933	-2.17	8.58
		protein localization to nucleus (GO:0034504)	0.0008574	0.01589	-2.07	8.56
		metanephros development (GO:0001656)	0.001907	0.02651	-2.34	8.51
		double-strand break repair (GO:0006302)	0.001217	0.01913	-2.09	8.28
		cell maturation (GO:0048469)	0.001344	0.01943	-2.08	8.18
		cellular respiration (GO:0045333)	0.002245	0.03006	-2.27	7.97
		DNA packaging (GO:0006323)	0.002017	0.02751	-2.2	7.91
		protein deacylation (GO:0035601)	0.002364	0.03107	-2.24	7.76
		purine nucleobase metabolic process (GO:0006144)	0.002485	0.03208	-2.19	7.53
		macromolecule deacylation (GO:0098732)	0.002609	0.0331	-2.2	7.51
		developmental maturation (GO:0021700)	0.002871	0.03579	-2.14	7.13
		tube development (GO:0035295)	0.003428	0.04131	-2.18	6.95
		response to nutrient (GO:0007584)	0.00337	0.04129	-2.14	6.82
		RNA splicing, via transesterification reactions with bulged adenosine as nucleophile (GO:0000377)	0.004245	0.04796	-2.07	6.28
		mRNA splicing, via spliceosome (GO:0000398)	0.004245	0.04796	-2.07	6.27
		brain development (GO:0007420)	0.004948	0.0542	-2.14	6.25
		positive regulation of phosphatidylinositol 3-kinase signaling (GO:0014068)	0.00401	0.04753	-2.03	6.18
		RNA splicing, via transesterification reactions (GO:0000375)	0.00473	0.05261	-2.07	6.1
		DNA recombination (GO:0006310)	0.005637	0.05993	-2.15	6.04
		regulation of pH (GO:0006885)	0.004166	0.04796	-1.96	5.96
		cohesin complex (GO:0008278)	2.4e-14	2.59e-12	-2.8	74.75
		chromosome (GO:0005694)	3.39e-13	1.83e-11	-2.32	57.42
		chromosome, centromeric region (GO:0000775)	2.34e-11	8.42e-10	-2.16	45.17
		nucleoplasm (GO:0005654)	1.84e-10	4.95e-09	-2.2	42.1
		chromatin (GO:0000785)	2.12e-09	4.57e-08	-2.31	39.08
		chromosomal region (GO:0098687)	2.62e-09	4.71e-08	-2.06	34.75
		nucleolus (GO:0005730)	6.5e-07	8.929e-06	-2.1	24.4
		nuclear chromosome part (GO:0044454)	1.979e-06	2.375e-05	-2.27	24.13
		cytosol (GO:0005829)	6.61e-07	8.929e-06	-1.97	22.87
		nuclear chromosome (GO:0000228)	3.65e-06	3.942e-05	-2.07	20.99
		condensed chromosome (GO:0000793)	9.519e-05	0.0009346	-1.95	13.58
		condensed nuclear chromosome (GO:0000794)	0.001135	0.009432	-2.08	9.72
		nuclear chromatin (GO:0000790)	0.004245	0.03275	-2.08	7.11
		lateral element (GO:0000800)	0.0001812	0.001631	-1.1	7.06
		chromatin binding (GO:0003682)	5.39e-08	7.005e-06	-2.47	29.34
		protein N-terminus binding (GO:0047485)	0.0005932	0.03856	-2.26	7.35
	KEGG/WikiPathways	Cell cycle_Homo sapiens_hsa04110	9.99e-08	3.896e-06	-1.73	21.59
		Oocyte meiosis_Homo sapiens_hsa04114	0.001514	0.02952	-1.86	6.54
		Retinoblastoma (RB) in Cancer_Homo sapiens_WP2446	2.26e-05	0.001492	-1.95	12.71
		Oxidative Stress_Homo sapiens_WP408	0.001497	0.0247	-2	7.42
		Cell Cycle_Homo sapiens_WP179	0.0009075	0.02315	-1.87	7.03
		Oxidative Stress_Mus musculus_WP412	0.001052	0.02315	-1.85	6.98
		Tryptophan metabolism_Mus musculus_WP79	0.002867	0.02937	-1.97	6.95
		Integrated Pancreatic Cancer Pathway_Homo sapiens_WP2377	0.005324	0.03514	-2.06	6.88
		Tryptophan metabolism_Homo sapiens_WP465	0.003275	0.02937	-1.88	6.64
		Circadian rythm related genes_Homo sapiens_WP3594	0.005961	0.03576	-1.86	6.18
		Mecp2 and Associated Rett Syndrome_Homo sapiens_WP3584	0.00356	0.02937	-1.7	6
		Mecp2 and Associated Rett Syndrome_Mus musculus_WP2910	0.003275	0.02937	-1.64	5.79
		Id Signaling Pathway_Mus musculus_WP512	0.00401	0.02941	-1.62	5.71
	MP	MP0003121_genomic_imprinting_	8.376e-05	0.002126	-2.11	12.98
		MP0005253_abnormal_eye_physiology_	0.0003306	0.00551	-1.88	9.78
		MP0003632_abnormal_nervous_system_	8.505e-05	0.002126	-1.14	6.99
		MP0009701_abnormal_birth_body_	0.002421	0.02964	-1.88	6.61
		MP0000428_abnormal_craniofacial_morphol_	0.005625	0.04018	-1.67	5.38
		MP0002092_abnormal_eye_morphology_	0.007039	0.044	-1.52	4.74
		MP0004196_abnormal_prenatal_growth/weig_	0.002964	0.02964	-1.29	4.53
		MP0005621_abnormal_cell_physiology_	0.004801	0.04001	-1.02	3.28
		MP0003121_genomic_imprinting_	7.839e-05	0.006271	-2.16	10.95
		MP0002067_abnormal_sensory_capabilities_	0.000317	0.0169	-1.89	7.71
		MP0002152_abnormal_brain_morphology_	4.194e-05	0.006271	-1.43	7.23
		MP0002116_abnormal_craniofacial_bone_	0.001599	0.03799	-2.06	6.73
		MP0004924_abnormal_behavior_	0.00141	0.03799	-2	6.55
		MP0005386_behavior/neurological_phenoty_	0.00141	0.03799	-1.99	6.49
		MP0000778_abnormal_nervous_system_	0.002018	0.03799	-1.87	6.1
		MP0009703_decreased_birth_body_	0.002374	0.03799	-1.79	5.85
		MP0002064_seizures_	0.002897	0.04214	-1.8	5.7
		MP0005384_cellular_phenotype_	0.001904	0.03799	-1.48	4.85
		MP0002882_abnormal_neuron_morphology_	0.002182	0.03799	-1.17	3.84
	TRANSFAC/JASPAR PWM	none
	HPO	Autism (HP:0000717)	6.09e-19	2.73e-16	-2.36	84.63
		Macrotia (HP:0000400)	3.18e-15	4.74e-13	-2.19	62.18
		Cerebral cortical atrophy (HP:0002120)	2.82e-13	2.11e-11	-2.32	56.97
		Gastroesophageal reflux (HP:0002020)	1.25e-14	1.4e-12	-2.05	56.06
		Short neck (HP:0000470)	8.55e-13	5.47e-11	-2.29	54.15
		Pectus excavatum (HP:0000767)	2.35e-12	1.06e-10	-2.27	52.09
		Short nose (HP:0003196)	4.8e-12	1.79e-10	-2.22	49.85
		Increased nuchal translucency (HP:0010880)	1.39e-12	7.8e-11	-2.12	49.37
		Thick eyebrow (HP:0000574)	8.13e-14	7.28e-12	-1.91	49.08
		Cryptorchidism (HP:0000028)	5.39e-11	1.42e-09	-2.41	49.07
		Ventricular septal defect (HP:0001629)	2.59e-11	7.75e-10	-2.29	47.95
		Proximal placement of thumb (HP:0009623)	1.91e-12	9.52e-11	-2.08	47.9
		Deviation of the thumb (HP:0009603)	3.44e-12	1.4e-10	-2.06	46.83
		Ptosis (HP:0000508)	3.87e-10	7.88e-09	-2.4	44.7
		Mandibular prognathia (HP:0000303)	7.84e-12	2.7e-10	-2.01	44.24
		Depressed nasal bridge (HP:0005280)	2.62e-10	5.86e-09	-2.27	43.1
		Choanal atresia (HP:0000453)	1.86e-11	5.94e-10	-1.91	40.59
		Volvulus (HP:0002580)	7.31e-16	1.64e-13	-1.37	40.23
		Attention deficit hyperactivity disorder (HP:0007018)	2.32e-10	5.46e-09	-2.11	40.18
		Cutis marmorata (HP:0000965)	3.39e-11	9.5e-10	-1.8	37.48
		Split hand (HP:0001171)	1.76e-10	4.37e-09	-1.9	36.64
		Radial deviation of finger (HP:0009466)	7.58e-09	9.26e-08	-2.16	34.94
		Blepharitis (HP:0000498)	5.37e-10	1e-08	-1.83	33.71
		Synophrys (HP:0000664)	3.46e-10	7.37e-09	-1.78	33.36
		Widely spaced teeth (HP:0000687)	1.28e-09	2.05e-08	-1.86	32.98
		Truncal obesity (HP:0001956)	8.46e-10	1.4e-08	-1.79	32.34
		Thin upper lip vermilion (HP:0000219)	4.44e-10	8.65e-09	-1.74	32.3
		Delayed skeletal maturation (HP:0002750)	1.91e-08	1.91e-07	-2.08	32.14
		Intestinal malrotation (HP:0002566)	5.65e-10	1.01e-08	-1.73	31.91
		Long philtrum (HP:0000343)	1.08e-08	1.18e-07	-1.95	31.1
		Congenital diaphragmatic hernia (HP:0000776)	7.11e-10	1.23e-08	-1.69	30.83
		Vesicoureteral reflux (HP:0000076)	2.64e-09	3.69e-08	-1.78	30.52
		Aplasia/Hypoplasia of the nipples (HP:0006709)	2.25e-09	3.26e-08	-1.74	30.05
		Pyloric stenosis (HP:0002021)	1.35e-09	2.09e-08	-1.69	29.97
		Brachycephaly (HP:0000248)	1.82e-09	2.71e-08	-1.71	29.85
		Premature birth (HP:0001622)	5.21e-09	7.08e-08	-1.76	29
		Obsessive-compulsive behavior (HP:0000722)	5.92e-09	7.57e-08	-1.75	28.74
		Deeply set eye (HP:0000490)	7.69e-09	9.26e-08	-1.74	28.22
		Low anterior hairline (HP:0000294)	5.92e-09	7.57e-08	-1.72	28.2
		Clinodactyly of the 5th finger (HP:0004209)	5.44e-08	4.43e-07	-1.93	28.18
		Malar flattening (HP:0000272)	4.53e-08	3.91e-07	-1.91	28.13
		Wide mouth (HP:0000154)	1.11e-08	1.18e-07	-1.76	28.05
		Micromelia (HP:0002983)	1.19e-08	1.21e-07	-1.76	27.96
		Single transverse palmar crease (HP:0000954)	1.19e-08	1.21e-07	-1.75	27.9
		Multicystic kidney dysplasia (HP:0000003)	2.92e-08	2.67e-07	-1.79	27.05
		Open mouth (HP:0000194)	9e-09	1.03e-07	-1.64	26.4
		Atresia of the external auditory canal (HP:0000413)	1.03e-08	1.15e-07	-1.62	25.91
		Intellectual disability, progressive (HP:0006887)	7.86e-09	9.26e-08	-1.57	25.41
		Radioulnar synostosis (HP:0002974)	2.12e-08	2.07e-07	-1.63	25.09
		Intrauterine growth retardation (HP:0001511)	1.98e-07	1.476e-06	-1.85	24.89
		X-linked recessive inheritance (HP:0001419)	5.15e-08	4.28e-07	-1.61	23.54
		Downturned corners of mouth (HP:0002714)	3.26e-08	2.87e-07	-1.56	23.51
		Low posterior hairline (HP:0002162)	2.94e-08	2.67e-07	-1.51	22.87
		Short palm (HP:0004279)	4.85e-08	4.1e-07	-1.53	22.44
		Constipation (HP:0002019)	6.45e-07	4.516e-06	-1.82	22.34
		High palate (HP:0000218)	1.274e-06	8.521e-06	-1.82	21.27
		Primary amenorrhea (HP:0000786)	7.62e-08	5.99e-07	-1.41	20.19
		Delayed eruption of teeth (HP:0000684)	5.11e-07	3.635e-06	-1.6	20.04
		Intellectual disability, severe (HP:0010864)	7.62e-08	5.99e-07	-1.35	19.36
		Highly arched eyebrow (HP:0002553)	2.24e-07	1.648e-06	-1.44	19.2
		Microcornea (HP:0000482)	9.32e-07	6.327e-06	-1.54	18.41
		Inappropriate behavior (HP:0000719)	2.32e-08	2.21e-07	-1.17	18.01
		Renal hypoplasia (HP:0000089)	3.43e-07	2.481e-06	-1.39	17.92
		Excessive salivation (HP:0003781)	1.22e-07	9.26e-07	-1.27	17.67
		Exotropia (HP:0000577)	2.98e-08	2.67e-07	-1.14	17.33
		Drooling (HP:0002307)	1.03e-07	7.92e-07	-1.23	17.28
		Low-set, posteriorly rotated ears (HP:0000368)	1.062e-05	5.945e-05	-1.72	16.73
		Abnormality of salivation (HP:0100755)	7.78e-07	5.364e-06	-1.37	16.67
		Narrow face (HP:0000275)	2.72e-06	1.766e-05	-1.33	14.52
		Midface retrusion (HP:0011800)	5.12e-06	3.1e-05	-1.36	14.12
		Sporadic (HP:0003745)	4.796e-06	2.984e-05	-1.27	13.24
		Hypospadias (HP:0000047)	1.72e-05	9.399e-05	-1.4	13.01
		X-linked dominant inheritance (HP:0001423)	5.12e-06	3.1e-05	-1.25	12.97
		Gait ataxia (HP:0002066)	3.398e-06	2.175e-05	-1.2	12.83
		Optic atrophy (HP:0000648)	5.85e-05	0.0002849	-1.57	12.78
		Epicanthus (HP:0000286)	6.611e-05	0.0003118	-1.58	12.77
		Wide nasal bridge (HP:0000431)	4.717e-05	0.0002348	-1.51	12.63
		Short philtrum (HP:0000322)	5.817e-06	3.475e-05	-1.23	12.59
		Narrow mouth (HP:0000160)	2.573e-05	0.0001372	-1.38	12.27
		Aggressive behavior (HP:0000718)	9.319e-06	5.422e-05	-1.24	12.2
		Micropenis (HP:0000054)	2.915e-05	0.0001519	-1.36	11.95
		Long face (HP:0000276)	2.798e-05	0.0001475	-1.33	11.73
		Upslanted palpebral fissure (HP:0000582)	4.629e-05	0.000233	-1.36	11.41
		Coarse facial features (HP:0000280)	9.251e-05	0.000419	-1.36	10.58
		Hypertelorism (HP:0000316)	0.000326	0.00134	-1.52	10.03
		2-3 toe syndactyly (HP:0004691)	8.761e-06	5.164e-05	-1	9.87
		Smooth philtrum (HP:0000319)	3.662e-05	0.0001886	-1.07	9.19
		Macroglossia (HP:0000158)	5.493e-05	0.0002704	-1.11	9.08
		Anxiety (HP:0000739)	4.337e-05	0.0002208	-1.07	9.02
		Precocious puberty (HP:0000826)	7.326e-05	0.0003419	-1.1	8.78
		Hypoplasia of the maxilla (HP:0000327)	8.935e-05	0.0004127	-1.12	8.76
		Tapered finger (HP:0001182)	6.366e-05	0.0003034	-1.08	8.72
		Postnatal microcephaly (HP:0005484)	1.849e-05	9.983e-05	-0.94	8.66
		Brachydactyly syndrome (HP:0001156)	0.0004243	0.001639	-1.33	8.53
		Long eyelashes (HP:0000527)	1.303e-05	7.209e-05	-0.89	8.48
		Decreased testicular size (HP:0008734)	6.366e-05	0.0003034	-1.03	8.35
		Abnormal social behavior (HP:0012433)	1.006e-05	5.706e-05	-0.85	8.29
		Impaired social interactions (HP:0000735)	1.006e-05	5.706e-05	-0.83	8.13
		Short foot (HP:0001773)	0.0002144	0.0009449	-1.07	7.47
		Narrow forehead (HP:0000341)	0.0002352	0.001013	-1.02	7.05
		Everted lower lip vermilion (HP:0000232)	0.0003451	0.001368	-1.01	6.65
		Myoclonus (HP:0001336)	0.0002573	0.001067	-0.95	6.53
		Hirsutism (HP:0001007)	0.0002573	0.001067	-0.93	6.39
		Hypermetropia (HP:0000540)	0.0003316	0.00135	-0.96	6.33
		Autosomal dominant inheritance (HP:0000006)	0.0009216	0.003058	-1.03	5.94
		Aganglionic megacolon (HP:0002251)	0.0007624	0.002711	-0.97	5.71
		Prominent nasal bridge (HP:0000426)	0.000833	0.002871	-0.96	5.64
		Absent speech (HP:0001344)	3.893e-06	2.457e-05	-0.52	5.5
		Patent ductus arteriosus (HP:0001643)	0.001586	0.005074	-0.98	5.2
		Hypoplasia of the corpus callosum (HP:0002079)	0.0009075	0.003034	-0.87	5.05
		Vomiting (HP:0002013)	0.001041	0.003404	-0.86	4.89
		Pes cavus (HP:0001761)	0.001735	0.005514	-0.94	4.89
		Umbilical hernia (HP:0001537)	0.002716	0.00834	-0.95	4.55
		Renal agenesis (HP:0000104)	0.002364	0.007353	-0.58	2.84
		Gingival overgrowth (HP:0000212)	0.007431	0.02176	-0.74	2.82
		Microtia (HP:0008551)	0.002737	0.00834	-0.57	2.73
		Pulmonary hypertension (HP:0002092)	0.009611	0.02725	-0.72	2.61
		Genu valgum (HP:0002857)	0.008489	0.0247	-0.69	2.56
		Hydronephrosis (HP:0000126)	0.004816	0.01438	-0.58	2.45
		Stereotypic behavior (HP:0000733)	0.002737	0.00834	-0.51	2.43
		Postnatal growth retardation (HP:0008897)	0.007025	0.02071	-0.61	2.38
		Scrotal hypoplasia (HP:0000046)	0.0018	0.005678	-0.45	2.32
		Depressed nasal ridge (HP:0000457)	0.009382	0.02677	-0.63	2.3
		Astigmatism (HP:0000483)	0.006631	0.01967	-0.58	2.29
		Cutaneous photosensitivity (HP:0000992)	0.004166	0.01261	-0.52	2.26
		Fine hair (HP:0002213)	0.004486	0.01349	-0.51	2.18
		Telecanthus (HP:0000506)	0.01031	0.02906	-0.61	2.16
		Abnormally folded helix (HP:0008544)	0.001402	0.004519	-0.4	2.15
		Thick lower lip vermilion (HP:0000179)	0.01389	0.03831	-0.66	2.15
		Depression (HP:0000716)	0.001907	0.005973	-0.42	2.14
		Protruding tongue (HP:0010808)	2.092e-06	1.378e-05	-0.19	2.1
		Blindness (HP:0000618)	0.00893	0.02581	-0.55	2.02
		Bruising susceptibility (HP:0000978)	0.009382	0.02677	-0.55	1.97
		Blepharophimosis (HP:0000581)	0.01584	0.04092	-0.61	1.94
		Pes planus (HP:0001763)	0.01613	0.04092	-0.55	1.75
		Dolichocephaly (HP:0000268)	0.01731	0.0426	-0.55	1.72
		Tracheal stenosis (HP:0002777)	0.0008221	0.002855	-0.26	1.51
		Dysphagia (HP:0002015)	0.01978	0.04407	-0.36	1.12
		Hemivertebrae (HP:0002937)	0.0008958	0.003018	-0.17	0.97
		Limited elbow extension (HP:0001377)	0.0007515	0.002693	-0.15	0.88
		Coarctation of aorta (HP:0001680)	0.0008958	0.003018	-0.15	0.86
		Cupped ear (HP:0000378)	0.0008958	0.003018	-0.11	0.64
		Cerebellar atrophy (HP:0001272)	0.02582	0.05096	-0.07	0.21
		Severe global developmental delay (HP:0011344)	0.001135	0.003686	-0.02	0.13
		Gastrointestinal dysmotility (HP:0002579)	0.0008221	0.002855	-0.02	0.12
		Small hand (HP:0200055)	0.0007515	0.002693	-0.01	0.05
		Microcytic anemia (HP:0001935)	0.0009726	0.003204	0.05	-0.28
		Advanced eruption of teeth (HP:0006288)	0.0005583	0.00205	0.1	-0.62
		Truncal ataxia (HP:0002078)	0.0008221	0.002855	0.11	-0.62
		Progressive microcephaly (HP:0000253)	0.0007515	0.002693	0.12	-0.7
		Broad-based gait (HP:0002136)	0.0005583	0.00205	0.24	-1.47
		Hepatomegaly (HP:0002240)	0.459	0.459	2.01	-1.57
		Downslanted palpebral fissures (HP:0000494)	0.04722	0.0689	0.62	-1.66
		Blue irides (HP:0000635)	0.0005001	0.001883	0.32	-2
		Splenomegaly (HP:0001744)	0.3593	0.3601	1.96	-2
		Inability to walk (HP:0002540)	0.0005583	0.00205	0.34	-2.11
		Generalized hypopigmentation of hair (HP:0011358)	0.000445	0.001704	0.49	-3.14
		Poor eye contact (HP:0000817)	0.0005001	0.001883	0.53	-3.3
AUT/NLF	GO	membrane depolarization (GO:0051899)	1.191e-05	0.00499	-2.26	11.97
		regulation of excitatory postsynaptic membrane potential (GO:0060079)	4.64e-05	0.008999	-2.14	10.06
		apoptotic DNA fragmentation (GO:0006309)	0.0003285	0.0272	-2.77	9.98
		regulation of postsynaptic membrane potential (GO:0060078)	6.443e-05	0.008999	-2.09	9.84
		behavioral fear response (GO:0001662)	0.0004756	0.0272	-2.62	9.46
		behavioral defense response (GO:0002209)	0.0004756	0.0272	-2.61	9.42
		fear response (GO:0042596)	0.0006492	0.0272	-2.55	9.18
		neuronal action potential (GO:0019228)	0.0006033	0.0272	-2.43	8.75
		neuron recognition (GO:0008038)	0.0009031	0.03153	-2.52	8.73
		regulation of membrane potential (GO:0042391)	0.0004219	0.0272	-2.38	8.58
		negative regulation of neuron apoptotic process (GO:0043524)	0.0007482	0.0285	-2.31	8.21
		regulation of synaptic plasticity (GO:0048167)	0.0005546	0.0272	-2.15	7.75
		negative regulation of neuron death (GO:1901215)	0.001165	0.03755	-2.36	7.74
		integral component of plasma membrane (GO:0005887)	0.0004152	0.02865	-2.21	7.84
		sodium channel activity (GO:0005272)	0.001135	0.04677	-2.74	8.39
		channel activity (GO:0015267)	0.002436	0.04677	-2.53	7.76
		passive transmembrane transporter activity (GO:0022803)	0.002436	0.04677	-2.52	7.72
		substrate-specific channel activity (GO:0022838)	0.002029	0.04677	-2.51	7.7
		ion channel activity (GO:0005216)	0.001852	0.04677	-2.51	7.69
	KEGG/WikiPathways	Apoptosis_Homo sapiens_hsa04210	0.0008682	0.01997	-1.96	7.68
	"	Mecp2 and Associated Rett Syndrome_Homo sapiens_WP3584	0.001905	0.02763	-1.94	6.96
	"	Mecp2 and Associated Rett Syndrome_Mus musculus_WP2910	0.001751	0.02763	-1.89	6.77
	MP	none
	TRANSFAC/JASPAR PWM	none
	HPO	Intellectual disability, severe (HP:0010864)	1.44e-08	2.915e-06	-1.88	23.96
		Absent speech (HP:0001344)	1.473e-06	0.0001488	-2.2	19.37
		Developmental regression (HP:0002376)	4.787e-05	0.003223	-2.35	13.48
		Tented upper lip vermilion (HP:0010804)	0.0001823	0.007365	-2.15	10.57
		Infantile muscular hypotonia (HP:0008947)	0.0001149	0.005801	-1.96	10.08
		Abnormal social behavior (HP:0012433)	0.0004363	0.008006	-2.08	10.03
		Impaired social interactions (HP:0000735)	0.0004363	0.008006	-2.06	9.93
		Hypoplasia of the corpus callosum (HP:0002079)	0.0003546	0.008006	-2.05	9.9
		Excessive salivation (HP:0003781)	0.0005165	0.008026	-2.04	9.84
		Drooling (HP:0002307)	0.0004756	0.008006	-2.04	9.83
		Poor eye contact (HP:0000817)	0.000265	0.008006	-2.04	9.83
		Severe global developmental delay (HP:0011344)	0.0006033	0.008125	-1.98	9.55
		Postnatal microcephaly (HP:0005484)	0.0006492	0.008196	-1.93	9.28
		Intellectual disability, profound (HP:0002187)	0.0007459	0.00837	-1.93	9.25
		Progressive microcephaly (HP:0000253)	0.0003987	0.008006	-1.91	9.22
		Acrocyanosis (HP:0001063)	0.0007966	0.00847	-1.93	9.22
		Status epilepticus (HP:0002133)	0.0004363	0.008006	-1.9	9.19
		Generalized myoclonic seizures (HP:0002123)	0.0006033	0.008125	-1.91	9.19
		Non-midline cleft lip (HP:0100335)	0.001135	0.01099	-1.99	8.99
		Hydrocephalus (HP:0000238)	0.002118	0.01528	-2.14	8.95
		Generalized tonic-clonic seizures (HP:0002069)	0.0006967	0.008279	-1.83	8.8
		Pachygyria (HP:0001302)	0.001197	0.01099	-1.9	8.57
		Abnormality of salivation (HP:0100755)	0.001261	0.01108	-1.83	8.23
		Macroglossia (HP:0000158)	0.001326	0.01116	-1.82	8.18
		Stereotypic behavior (HP:0000733)	0.001462	0.01181	-1.79	7.95
		Gastroesophageal reflux (HP:0002020)	0.001676	0.01302	-1.82	7.9
		Intellectual disability, progressive (HP:0006887)	0.001197	0.01099	-1.75	7.87
		Polymicrogyria (HP:0002126)	0.001751	0.0131	-1.71	7.4
		Fine hair (HP:0002213)	0.002405	0.01675	-1.64	6.72
		Everted lower lip vermilion (HP:0000232)	0.004465	0.02909	-1.76	6.24
		Myoclonus (HP:0001336)	0.003676	0.02475	-1.66	6.15
		Cryptorchidism (HP:0000028)	0.0141	0.05754	-2.1	5.99
		Autism (HP:0000717)	0.009452	0.05085	-2.01	5.99
		Blindness (HP:0000618)	0.004825	0.03046	-1.67	5.85
		Blepharophimosis (HP:0000581)	0.008636	0.04984	-1.93	5.79
		Mandibular prognathia (HP:0000303)	0.007551	0.04576	-1.82	5.61
		Weight loss (HP:0001824)	0.009286	0.05085	-1.83	5.46
		Slow progression (HP:0003677)	0.007702	0.04576	-1.76	5.44
AUT/SFD	GO	nucleotide transmembrane transport (GO:1901679)	2.78e-10	1.06e-07	-2.38	38.25
		nucleotide transport (GO:0006862)	5.09e-09	9.73e-07	-2.67	36.98
		carbohydrate derivative transport (GO:1901264)	1.59e-07	2.027e-05	-2.37	25.6
		organophosphate ester transport (GO:0015748)	1.227e-06	0.0001172	-2.18	19.74
		carbohydrate transport (GO:0008643)	5.241e-06	0.0004004	-2.25	17.6
		hydrogen transport (GO:0006818)	1.5e-05	0.0008188	-2.23	15.85
		proton transport (GO:0015992)	1.413e-05	0.0008188	-2.23	15.83
		nucleobase-containing compound transport (GO:0015931)	4.915e-05	0.002347	-2.26	13.65
		glycogen catabolic process (GO:0005980)	0.0001914	0.008124	-2.67	12.84
		glucan catabolic process (GO:0009251)	0.0002138	0.008166	-2.66	12.77
		cellular polysaccharide catabolic process (GO:0044247)	0.0002374	0.008243	-2.66	12.75
		polysaccharide catabolic process (GO:0000272)	0.0002882	0.009173	-2.64	12.38
		glucan biosynthetic process (GO:0009250)	0.0004696	0.01196	-2.43	10.74
		glycogen biosynthetic process (GO:0005978)	0.0004696	0.01196	-2.42	10.71
		cellular carbohydrate catabolic process (GO:0044275)	0.0005764	0.01376	-2.49	10.66
		carbohydrate biosynthetic process (GO:0016051)	0.0004321	0.01196	-2.24	9.9
		monovalent inorganic cation transport (GO:0015672)	0.0008872	0.01994	-2.34	9.16
		hexose metabolic process (GO:0019318)	0.001241	0.02531	-2.28	8.38
		cellular polysaccharide biosynthetic process (GO:0033692)	0.00127	0.02531	-2.25	8.28
		polysaccharide biosynthetic process (GO:0000271)	0.001325	0.02531	-2.23	8.21
		nitrogen compound transport (GO:0071705)	0.001784	0.03042	-2.33	8.12
		monosaccharide metabolic process (GO:0005996)	0.002002	0.03042	-2.28	7.95
		cellular carbohydrate biosynthetic process (GO:0034637)	0.001876	0.03042	-2.18	7.6
		glycogen metabolic process (GO:0005977)	0.00208	0.03042	-2.1	7.33
		cellular glucan metabolic process (GO:0006073)	0.00215	0.03042	-2.09	7.31
		glucan metabolic process (GO:0044042)	0.00215	0.03042	-2.09	7.3
		protein ubiquitination involved in ubiquitin-dependent protein catabolic process (GO:0042787)	0.001943	0.03042	-2.07	7.24
		Golgi apparatus (GO:0005794)	0.0003448	0.0124	-2.35	10.3
		Golgi membrane (GO:0000139)	0.0003876	0.0124	-2.27	9.97
		solute:proton symporter activity (GO:0015295)	9.44e-10	2.83e-08	-3.07	53.38
		nucleotide transmembrane transporter activity (GO:0015215)	1.8e-09	4.32e-08	-3	50.83
		sugar:proton symporter activity (GO:0005351)	9.27e-11	3.71e-09	-2.57	49.88
		organophosphate ester transmembrane transporter activity (GO:0015605)	2.4e-09	4.79e-08	-2.9	48.87
		cation:sugar symporter activity (GO:0005402)	9.27e-11	3.71e-09	-2.37	46.01
		sugar transmembrane transporter activity (GO:0051119)	9.59e-09	1.44e-07	-2.9	45.72
		phosphate transmembrane transporter activity (GO:1901677)	6.36e-09	1.09e-07	-2.79	44.76
		nucleotide-sugar transmembrane transporter activity (GO:0005338)	9.27e-11	3.71e-09	-2.29	44.52
		carbohydrate transporter activity (GO:1901476)	2.29e-08	2.75e-07	-2.82	42.53
		carbohydrate transmembrane transporter activity (GO:0015144)	2.29e-08	2.75e-07	-2.78	42.01
		carbohydrate derivative transporter activity (GO:1901505)	4.1e-08	4.1e-07	-2.44	35.95
		nucleobase-containing compound transmembrane transporter activity (GO:0015932)	3.57e-08	3.89e-07	-2.34	34.53
		small conjugating protein binding (GO:0032182)	2.906e-06	2.491e-05	-2.29	24.28
		solute:cation symporter activity (GO:0015294)	2.19e-06	2.022e-05	-2.1	22.67
		symporter activity (GO:0015293)	1.371e-05	0.0001097	-2.14	19.51
		secondary active transmembrane transporter activity (GO:0015291)	6.191e-05	0.0004644	-2.22	17.02
		ubiquitin binding (GO:0043130)	9.193e-05	0.0006489	-2.16	15.89
		active transmembrane transporter activity (GO:0022804)	0.0003828	0.002552	-2.32	13.85
		Rab GTPase activator activity (GO:0005097)	0.002221	0.01403	-2.1	8.96
		Rab GTPase binding (GO:0017137)	0.004164	0.02499	-1.99	7.34
	KEGG/WikiPathways	Glycogen Metabolism_Mus musculus_WP317	0.0005396	0.008561	-1.92	9.16
		Glycogen Metabolism_Homo sapiens_WP500	0.0007783	0.008561	-1.82	8.66
	MP	none
	TRANSFAC/JASPAR PWM	none
	HPO	none
AUT/SFD/NLF	GO	regulation of TOR signaling (GO:0032006)	5.03e-14	2.84e-11	-2.36	57.35
		Fc-epsilon receptor signaling pathway (GO:0038095)	2.83e-08	8.43e-07	-3.86	54.05
		neurotrophin TRK receptor signaling pathway (GO:0048011)	1.03e-11	2.21e-09	-2.43	48.44
		neurotrophin signaling pathway (GO:0038179)	1.17e-11	2.21e-09	-2.43	48.38
		Fc receptor signaling pathway (GO:0038093)	9.48e-08	2.678e-06	-3.73	47.82
		inositol lipid-mediated signaling (GO:0048017)	1.29e-10	1.46e-08	-2.32	41.84
		phosphatidylinositol-mediated signaling (GO:0048015)	1.29e-10	1.46e-08	-2.32	41.79
		immune response-regulating cell surface receptor signaling pathway (GO:0002768)	4.57e-07	1.033e-05	-3.51	40.27
		fibroblast growth factor receptor signaling pathway (GO:0008543)	4.61e-10	4.34e-08	-2.34	39.58
		negative regulation of TOR signaling (GO:0032007)	9.59e-09	3.61e-07	-2.64	39.14
		cellular response to fibroblast growth factor stimulus (GO:0044344)	1.04e-09	8.37e-08	-2.36	38.49
		response to fibroblast growth factor (GO:0071774)	1.21e-09	8.52e-08	-2.36	38.47
		ERBB signaling pathway (GO:0038127)	1.67e-09	8.6e-08	-2.35	38.21
		cellular response to insulin stimulus (GO:0032869)	1.62e-09	8.6e-08	-2.35	38.19
		epidermal growth factor receptor signaling pathway (GO:0007173)	1.5e-09	8.6e-08	-2.35	38.15
		response to peptide hormone (GO:0043434)	4.31e-09	2.03e-07	-2.42	37.22
		response to peptide (GO:1901652)	6.55e-09	2.85e-07	-2.42	36.46
		cellular response to peptide hormone stimulus (GO:0071375)	1.22e-08	4.31e-07	-2.41	35.37
		response to insulin (GO:0032868)	8.11e-09	3.27e-07	-2.35	35.07
		cellular response to peptide (GO:1901653)	1.66e-08	5.22e-07	-2.41	34.92
		insulin receptor signaling pathway (GO:0008286)	1.35e-08	4.49e-07	-2.27	33.25
		cellular response to organonitrogen compound (GO:0071417)	2.71e-07	6.666e-06	-2.51	29.89
		positive regulation of TOR signaling (GO:0032008)	7.37e-07	1.387e-05	-2.66	29.74
		negative regulation of protein modification process (GO:0031400)	2.54e-07	6.523e-06	-2.42	28.9
		cellular response to nitrogen compound (GO:1901699)	4.17e-07	9.814e-06	-2.5	28.81
		negative regulation of cell size (GO:0045792)	1.59e-07	4.267e-06	-2.32	28.73
		cellular response to hormone stimulus (GO:0032870)	5.97e-07	1.163e-05	-2.43	27.65
		negative regulation of phosphate metabolic process (GO:0045936)	5.63e-07	1.136e-05	-2.4	27.32
		negative regulation of phosphorus metabolic process (GO:0010563)	5.63e-07	1.136e-05	-2.4	27.29
		regulation of Rac GTPase activity (GO:0032314)	1.072e-06	1.895e-05	-2.37	25.76
		cell cycle arrest (GO:0007050)	4.76e-07	1.034e-05	-2.21	25.41
		positive regulation of organelle organization (GO:0010638)	1.826e-06	2.948e-05	-2.43	25.34
		regulation of cellular component size (GO:0032535)	1.073e-06	1.895e-05	-2.31	25.14
		negative regulation of insulin receptor signaling pathway (GO:0046627)	3.395e-06	5.328e-05	-2.44	23.97
		positive regulation of protein insertion into mitochondrial membrane involved in apoptotic signaling pathway (GO:1900740)	3.816e-06	5.674e-05	-2.42	23.66
		regulation of protein insertion into mitochondrial membrane involved in apoptotic signaling pathway (GO:1900739)	3.816e-06	5.674e-05	-2.42	23.64
		negative regulation of cellular response to insulin stimulus (GO:1900077)	4.271e-06	6.188e-05	-2.42	23.43
		T cell costimulation (GO:0031295)	1.614e-06	2.763e-05	-2.19	23
		lymphocyte costimulation (GO:0031294)	1.701e-06	2.826e-05	-2.19	22.95
		regulation of cell size (GO:0008361)	6.447e-06	8.885e-05	-2.41	22.5
		regulation of anatomical structure size (GO:0090066)	5.708e-06	8.062e-05	-2.35	22.16
		positive regulation of mitochondrial outer membrane permeabilization involved in apoptotic signaling pathway (GO:1901030)	7.767e-06	0.0001045	-2.36	21.62
		negative regulation of protein phosphorylation (GO:0001933)	9.926e-06	0.0001275	-2.34	21.02
		regulation of insulin receptor signaling pathway (GO:0046626)	9.253e-06	0.0001216	-2.28	20.52
		regulation of mitochondrial outer membrane permeabilization involved in apoptotic signaling pathway (GO:1901028)	1.376e-05	0.0001728	-2.29	19.82
		negative regulation of phosphorylation (GO:0042326)	2.907e-05	0.0003494	-2.36	18.79
		regulation of cellular response to insulin stimulus (GO:1900076)	1.827e-05	0.0002244	-2.21	18.53
		negative regulation of intracellular signal transduction (GO:1902532)	3.866e-05	0.0004444	-2.32	17.9
		regulation of Ras GTPase activity (GO:0032318)	4.085e-05	0.0004525	-2.27	17.5
		intrinsic apoptotic signaling pathway (GO:0097193)	3.933e-05	0.0004444	-2.19	16.88
		positive regulation of mitochondrion organization (GO:0010822)	5.287e-05	0.0005636	-2.21	16.56
		negative regulation of protein kinase activity (GO:0006469)	5.943e-05	0.0006105	-2.23	16.51
		positive regulation of T cell activation (GO:0050870)	5.943e-05	0.0006105	-2.2	16.31
		regulation of Rho GTPase activity (GO:0032319)	4.307e-05	0.0004679	-2.11	16.14
		negative regulation of kinase activity (GO:0033673)	7.694e-05	0.0007495	-2.24	16.11
		negative regulation of cell cycle (GO:0045786)	0.0001097	0.001033	-2.33	16
		positive regulation of protein polymerization (GO:0032273)	6.624e-05	0.0006683	-2.16	15.79
		positive regulation of lymphocyte activation (GO:0051251)	0.000157	0.00143	-2.29	14.98
		positive regulation of cellular component biogenesis (GO:0044089)	0.0001724	0.001546	-2.31	14.95
		regulation of T cell activation (GO:0050863)	0.0002004	0.001742	-2.29	14.57
		positive regulation of leukocyte activation (GO:0002696)	0.0002095	0.001793	-2.28	14.43
		protein heterooligomerization (GO:0051291)	0.0001069	0.001024	-2.07	14.22
		regulation of mitochondrion organization (GO:0010821)	0.0001825	0.001611	-2.2	14.17
		positive regulation of cell activation (GO:0050867)	0.0002417	0.002008	-2.27	14.12
		TOR signaling (GO:0031929)	0.0001316	0.001219	-2.05	13.78
		negative regulation of transferase activity (GO:0051348)	0.0002849	0.002267	-2.26	13.78
		regulation of protein dephosphorylation (GO:0035304)	0.0002374	0.002002	-2.18	13.54
		endosome organization (GO:0007032)	0.0004363	0.003121	-2.34	13.5
		mitotic cell cycle phase transition (GO:0044772)	0.0002591	0.002121	-2.16	13.28
		cell cycle phase transition (GO:0044770)	0.0002699	0.002179	-2.15	13.2
		hippo signaling (GO:0035329)	0.0004043	0.002929	-2.21	12.92
		positive regulation of protein complex assembly (GO:0031334)	0.0003587	0.002776	-2.15	12.67
		regulation of lymphocyte activation (GO:0051249)	0.000588	0.004003	-2.29	12.65
		retina vasculature morphogenesis in camera-type eye (GO:0061299)	6.914e-05	0.0006853	-1.73	12.58
		regulation of apoptotic signaling pathway (GO:2001233)	0.0006687	0.004445	-2.32	12.58
		regulation of cytoskeleton organization (GO:0051493)	0.0006274	0.00422	-2.29	12.51
		regulation of protein polymerization (GO:0032271)	0.0004035	0.002929	-2.14	12.49
		regulation of dephosphorylation (GO:0035303)	0.0003943	0.002929	-2.14	12.46
		apoptotic signaling pathway (GO:0097190)	0.0004859	0.003432	-2.18	12.37
		negative regulation of protein serine/threonine kinase activity (GO:0071901)	0.0003253	0.002553	-2.04	12.17
		sensory perception of mechanical stimulus (GO:0050954)	0.0004035	0.002929	-2.07	12.09
		sensory perception of sound (GO:0007605)	0.0003762	0.002873	-2.07	12.09
		regulation of leukocyte activation (GO:0002694)	0.0009399	0.006034	-2.3	11.76
		positive regulation of cytoskeleton organization (GO:0051495)	0.0005592	0.003901	-2.08	11.54
		regulation of cell activation (GO:0050865)	0.001237	0.00754	-2.29	11.19
		protein kinase B signaling (GO:0043491)	0.0005764	0.003972	-2.02	11.15
		positive regulation of apoptotic signaling pathway (GO:2001235)	0.0009112	0.005932	-2.16	11.09
		regulation of protein serine/threonine kinase activity (GO:0071900)	0.001194	0.007495	-2.17	10.64
		brain development (GO:0007420)	0.001241	0.00754	-2.08	10.14
		hippocampus development (GO:0021766)	0.0009135	0.005932	-1.98	10.13
		positive regulation of intracellular transport (GO:0032388)	0.001901	0.0113	-2.22	9.97
		cerebral cortex development (GO:0021987)	0.00111	0.007047	-1.92	9.52
		response to hypoxia (GO:0001666)	0.002561	0.01447	-2.22	9.41
		regulation of protein complex assembly (GO:0043254)	0.002652	0.01484	-2.23	9.38
		response to decreased oxygen levels (GO:0036293)	0.002683	0.01486	-2.22	9.35
		substantia nigra development (GO:0021762)	0.001215	0.00754	-1.91	9.32
		neuron differentiation (GO:0030182)	0.002028	0.01181	-2.08	9.24
		response to oxygen levels (GO:0070482)	0.003139	0.01642	-2.23	9.17
		regulation of actin cytoskeleton organization (GO:0032956)	0.002531	0.01444	-2.16	9.15
		receptor recycling (GO:0001881)	3.527e-05	0.0004152	-1.17	9.09
		regulation of epithelial cell proliferation (GO:0050678)	0.003105	0.01639	-2.19	9
		regulation of translation (GO:0006417)	0.003312	0.01717	-2.21	8.97
		regulation of actin filament-based process (GO:0032970)	0.003071	0.01637	-2.16	8.86
		positive regulation of actin filament polymerization (GO:0030838)	0.001943	0.01143	-1.98	8.84
		response to acid chemical (GO:0001101)	0.003715	0.01857	-2.21	8.8
		regulation of small GTPase mediated signal transduction (GO:0051056)	0.003037	0.01634	-2.08	8.56
		retrograde transport, endosome to Golgi (GO:0042147)	0.001746	0.01049	-1.81	8.26
		negative regulation of dephosphorylation (GO:0035305)	0.002913	0.01598	-1.98	8.19
		protein targeting (GO:0006605)	0.003639	0.01836	-2.04	8.14
		positive regulation of Ras GTPase activity (GO:0032320)	0.004394	0.0214	-2.09	8.03
		neural nucleus development (GO:0048857)	0.002367	0.01365	-1.86	7.97
		canonical Wnt signaling pathway (GO:0060070)	0.004164	0.02064	-1.95	7.57
		receptor metabolic process (GO:0043112)	0.002996	0.01627	-1.81	7.45
		neural tube closure (GO:0001843)	0.003424	0.01759	-1.83	7.39
		tube closure (GO:0060606)	0.003513	0.01788	-1.83	7.38
		response to amino acid (GO:0043200)	0.00436	0.0214	-1.9	7.31
		regulation of actin filament polymerization (GO:0030833)	0.00631	0.03047	-2.01	7.02
		regulation of intracellular transport (GO:0032386)	0.01003	0.04313	-2.23	7.01
		response to glucose (GO:0009749)	0.006547	0.03135	-1.93	6.69
		negative regulation of epithelial cell proliferation (GO:0050680)	0.007033	0.03339	-1.96	6.67
		protein oligomerization (GO:0051259)	0.008204	0.03708	-2.02	6.66
		response to hexose (GO:0009746)	0.007157	0.0337	-1.93	6.56
		regulation of establishment of protein localization (GO:0070201)	0.01367	0.04874	-2.16	6.51
		response to monosaccharide (GO:0034284)	0.007792	0.03551	-1.95	6.5
		regulation of protein kinase B signaling (GO:0051896)	0.007535	0.0349	-1.92	6.43
		tube formation (GO:0035148)	0.007535	0.0349	-1.92	6.43
		regulation of actin polymerization or depolymerization (GO:0008064)	0.008587	0.03851	-1.97	6.4
		regulation of actin filament length (GO:0030832)	0.008723	0.03881	-1.96	6.38
		neuron migration (GO:0001764)	0.007792	0.03551	-1.91	6.37
		posttranscriptional regulation of gene expression (GO:0010608)	0.01334	0.04862	-2.08	6.28
		signal transduction by p53 class mediator (GO:0072331)	0.009989	0.04313	-1.98	6.22
		mitotic cell cycle (GO:0000278)	0.01073	0.0445	-1.97	6.15
		response to carbohydrate (GO:0009743)	0.01103	0.0445	-1.97	6.14
		regulation of cell-substrate adhesion (GO:0010810)	0.01259	0.0471	-1.97	6.02
		positive regulation of peptidyl-tyrosine phosphorylation (GO:0050731)	0.01103	0.0445	-1.93	6
		response to toxic substance (GO:0009636)	0.01149	0.04476	-1.92	5.97
		small GTPase mediated signal transduction (GO:0007264)	0.01342	0.04862	-1.97	5.95
		cell-substrate adhesion (GO:0031589)	0.01118	0.04476	-1.86	5.78
		cell cycle G2/M phase transition (GO:0044839)	0.01103	0.0445	-1.84	5.71
		G2/M transition of mitotic cell cycle (GO:0000086)	0.01103	0.0445	-1.83	5.7
		G1/S transition of mitotic cell cycle (GO:0000082)	0.01308	0.04797	-1.85	5.62
		cell cycle G1/S phase transition (GO:0044843)	0.01308	0.04797	-1.85	5.61
		positive regulation of Rho GTPase activity (GO:0032321)	0.01259	0.0471	-1.84	5.61
		potassium ion transport (GO:0006813)	0.01291	0.04797	-1.81	5.5
		cytosol (GO:0005829)	6.89e-08	4.893e-06	-2.1	25.64
		cytoplasmic vesicle membrane (GO:0030659)	0.0001249	0.001774	-2.26	14.29
		clathrin-coated vesicle (GO:0030136)	3.733e-05	0.001325	-2.15	14.26
		coated vesicle (GO:0030135)	8.499e-05	0.001509	-2.19	14.22
		vesicle membrane (GO:0012506)	0.0001724	0.00204	-2.27	14.07
		TOR complex (GO:0038201)	6.914e-05	0.001509	-2.02	13.11
		trans-Golgi network (GO:0005802)	0.0003417	0.003466	-2.08	11.8
		cytoplasmic vesicle part (GO:0044433)	0.0007192	0.005674	-2.26	11.69
		early endosome (GO:0005769)	0.0005478	0.004862	-2.08	11.06
		recycling endosome (GO:0055037)	0.00215	0.01527	-1.98	8.29
		focal adhesion (GO:0005925)	0.007372	0.03768	-2.13	6.99
		cell-substrate adherens junction (GO:0005924)	0.007722	0.03768	-2.13	6.97
		cell-substrate junction (GO:0030055)	0.007961	0.03768	-2.12	6.97
		site of polarized growth (GO:0030427)	0.006077	0.03595	-2.03	6.75
		growth cone (GO:0030426)	0.005735	0.03595	-2.02	6.72
		adherens junction (GO:0005912)	0.01081	0.04205	-2.05	6.51
		perinuclear region of cytoplasm (GO:0048471)	0.01124	0.04205	-2.05	6.49
		anchoring junction (GO:0070161)	0.01184	0.04205	-2	6.34
		cell surface (GO:0009986)	0.01326	0.04484	-1.94	6.02
		protein phosphorylated amino acid binding (GO:0045309)	0.0002374	0.004795	-2.94	15.68
		14-3-3 protein binding (GO:0071889)	0.0001914	0.004795	-2.89	15.42
		protein kinase binding (GO:0019901)	0.0001183	0.004795	-2.54	13.56
		kinase binding (GO:0019900)	0.0001963	0.004795	-2.53	13.49
		protein serine/threonine kinase inhibitor activity (GO:0030291)	0.0004363	0.007345	-2.71	13.33
		protein homodimerization activity (GO:0042803)	7.43e-05	0.004795	-2.47	13.18
		small GTPase binding (GO:0031267)	0.001707	0.01671	-2.37	9.68
		GTPase binding (GO:0051020)	0.002002	0.01671	-2.34	9.58
		Ras GTPase binding (GO:0017016)	0.001359	0.01671	-2.34	9.58
		protein kinase inhibitor activity (GO:0004860)	0.001746	0.01671	-2.24	9.16
		phosphoprotein binding (GO:0051219)	0.00162	0.01671	-2.19	8.95
		kinase inhibitor activity (GO:0019210)	0.001943	0.01671	-2.18	8.93
		chaperone binding (GO:0051087)	0.00215	0.01671	-2.06	8.42
		GTPase regulator activity (GO:0030695)	0.00519	0.03495	-2.36	7.92
		histone deacetylase binding (GO:0042826)	0.003336	0.02407	-2.13	7.92
		nucleoside-triphosphatase regulator activity (GO:0060589)	0.006172	0.03896	-2.35	7.64
		amino acid binding (GO:0016597)	0.006667	0.03961	-2.08	6.73
		protein kinase regulator activity (GO:0019887)	0.008452	0.04743	-2.18	6.66
	KEGG/WikiPathways	mTOR signaling pathway_Homo sapiens_hsa04150	1.91e-15	8.41e-14	-1.99	59.79
		PI3K-Akt signaling pathway_Homo sapiens_hsa04151	1.71e-12	3.76e-11	-2.04	48.99
		Longevity regulating pathway - mammal_Homo sapiens_hsa04211	6.48e-08	9.51e-07	-1.86	25.86
		AMPK signaling pathway_Homo sapiens_hsa04152	2.6e-07	2.859e-06	-1.72	21.9
		Choline metabolism in cancer_Homo sapiens_hsa05231	5.039e-06	4.434e-05	-1.83	18.36
		Cell cycle_Homo sapiens_hsa04110	1.138e-05	8.343e-05	-1.61	15.09
		Insulin signaling pathway_Homo sapiens_hsa04910	1.785e-05	0.0001122	-1.62	14.78
		Viral carcinogenesis_Homo sapiens_hsa05203	8.147e-05	0.0003585	-1.75	13.91
		Epstein-Barr virus infection_Homo sapiens_hsa05169	7.694e-05	0.0003585	-1.75	13.89
		Hippo signaling pathway_Homo sapiens_hsa04390	2.604e-05	0.0001432	-1.57	13.88
		Oocyte meiosis_Homo sapiens_hsa04114	0.0003674	0.00147	-1.62	10.56
		Phospholipase D signaling pathway_Homo sapiens_hsa04072	0.0005825	0.002136	-1.62	9.94
		Longevity regulating pathway - multiple species_Homo sapiens_hsa04213	0.002442	0.008266	-1.56	7.49
		ErbB signaling pathway_Homo sapiens_hsa04012	0.00446	0.01402	-1.51	6.46
		HIF-1 signaling pathway_Homo sapiens_hsa04066	0.006193	0.01817	-1.47	5.88
		Thyroid hormone signaling pathway_Homo sapiens_hsa04919	0.008053	0.02215	-1.46	5.56
		Hepatitis B_Homo sapiens_hsa05161	0.01211	0.03135	-1.53	5.29
		TOR Signaling_Homo sapiens_WP1471	5.37e-20	3.92e-18	-2.07	82.8
		Focal Adhesion-PI3K-Akt-mTOR-signaling pathway_Mus musculus_WP2841	1.02e-09	3.72e-08	-2.35	40.19
		XPodNet - protein-protein interactions in the podocyte expanded by STRING_Mus musculus_WP2309	2.379e-05	0.0002894	-2.12	17.29
		Cell Cycle_Homo sapiens_WP179	5.448e-06	9.943e-05	-1.82	16.74
		TNF-alpha NF-kB Signaling Pathway_Mus musculus_WP246	4.81e-05	0.0003901	-2.07	16.21
		FSH signaling pathway_Homo sapiens_WP2035	3.816e-06	9.286e-05	-1.67	15.52
		Interferon type I signaling pathways_Homo sapiens_WP585	3.171e-05	0.0002894	-1.88	15.32
		Insulin Signaling_Mus musculus_WP65	2.671e-05	0.0002894	-1.87	15.21
		Insulin Signaling_Homo sapiens_WP481	3.103e-05	0.0002894	-1.86	15.19
		Signaling Pathways in Glioblastoma_Homo sapiens_WP2261	0.000115	0.0007629	-1.97	14.11
		AMPK Signaling_Homo sapiens_WP1403	6.624e-05	0.0004836	-1.75	13.33
		Senescence and Autophagy in Cancer_Homo sapiens_WP615	0.0002307	0.001403	-1.63	10.73
		Integrated Breast Cancer Pathway_Homo sapiens_WP1984	0.0007215	0.003157	-1.77	10.2
		Calcium Regulation in the Cardiac Cell_Mus musculus_WP553	0.0006559	0.003157	-1.7	9.79
		Myometrial Relaxation and Contraction Pathways_Mus musculus_WP385	0.0006687	0.003157	-1.7	9.78
		Calcium Regulation in the Cardiac Cell_Homo sapiens_WP536	0.0006433	0.003157	-1.7	9.77
		Myometrial Relaxation and Contraction Pathways_Homo sapiens_WP289	0.0007351	0.003157	-1.67	9.63
		SIDS Susceptibility Pathways_Homo sapiens_WP706	0.0007911	0.003208	-1.65	9.48
		ErbB Signaling Pathway_Homo sapiens_WP673	0.00181	0.006293	-1.39	7.06
		Apoptosis-related network due to altered Notch3 in ovarian cancer_Homo sapiens_WP2864	0.001682	0.00614	-1.37	6.98
		Oncostatin M Signaling Pathway_Homo sapiens_WP2374	0.002518	0.007893	-1.37	6.63
		TSH signaling pathway_Homo sapiens_WP2032	0.002595	0.007893	-1.31	6.35
		Alpha6-Beta4 Integrin Signaling Pathway_Mus musculus_WP488	0.002442	0.007893	-1.27	6.17
		Wnt Signaling Pathway Netpath_Homo sapiens_WP363	0.001559	0.005988	-1.18	6.03
		BDNF signaling pathway_Homo sapiens_WP2380	0.0118	0.03445	-1.56	5.25
		EGF/EGFR Signaling Pathway_Homo sapiens_WP437	0.01493	0.04191	-1.43	4.55
	MP	MP0002127_abnormal_cardiovascular_syste_	4.339e-06	0.0002083	-1.48	12.54
		MP0004196_abnormal_prenatal_growth/weig_	0.0002055	0.004932	-1.47	7.83
		MP0001544_abnormal_cardiovascular_syste_	0.001411	0.01543	-1.47	6.13
		MP0000516_abnormal_urinary_system_	0.00533	0.02671	-1.47	5.31
		MP0002138_abnormal_hepatobiliary_system_	0.005036	0.02671	-1.46	5.3
		MP0005253_abnormal_eye_physiology_	0.00612	0.02671	-1.37	4.97
		MP0003878_abnormal_ear_physiology_	0.01038	0.03558	-1.48	4.93
		MP0005621_abnormal_cell_physiology_	0.001608	0.01543	-1.08	4.52
		MP0009389_abnormal_extracutaneous_pigme_	0.009701	0.03558	-1.34	4.48
		MP0002108_abnormal_muscle_morphology_	0.005791	0.02671	-1.21	4.4
		MP0002102_abnormal_ear_morphology_	0.008389	0.03356	-1.29	4.39
		MP0001672_abnormal_embryogenesis/_devel_	0.002573	0.02058	-1.03	3.99
		MP0010639_altered_tumor_pathology_	0.01528	0.04775	-1.22	3.7
		MP0003632_abnormal_nervous_system_	0.003914	0.02671	-0.79	2.87
		MP0010769_abnormal_survival_	0.001482	0.01543	-0.65	2.7
		MP0003633_abnormal_nervous_system_	0.0174	0.04775	-0.35	1.08
		MP0002169_no_abnormal_phenotype_	0.01791	0.04775	-0.11	0.33
		MP0002873_normal_phenotype_	0.01791	0.04775	-0.04	0.13
		MP0003984_embryonic_growth_retardation_	5.821e-05	0.004363	-1.73	9.38
		MP0002088_abnormal_embryonic_growth/wei_	6.511e-05	0.004363	-1.71	9.3
		MP0005380_embryogenesis_phenotype_	0.0001631	0.004502	-1.64	8.85
		MP0001672_abnormal_embryogenesis/_devel_	0.0001631	0.004502	-1.62	8.77
		MP0001697_abnormal_embryo_size_	0.000168	0.004502	-1.58	8.51
		MP0005195_abnormal_posterior_eye_	0.001384	0.01701	-1.84	7.48
		MP0001963_abnormal_hearing_physiology_	0.00431	0.0275	-1.98	7.12
		MP0000266_abnormal_heart_morphology_	0.0003158	0.007053	-1.43	7.09
		MP0001944_abnormal_pancreas_morphology_	0.001421	0.01701	-1.7	6.95
		MP0002106_abnormal_muscle_physiology_	0.001077	0.01701	-1.69	6.89
		MP0000026_abnormal_inner_ear_	0.002215	0.01979	-1.7	6.65
		MP0005369_muscle_phenotype_	0.002745	0.02299	-1.66	6.26
		MP0002128_abnormal_blood_circulation_	0.001582	0.01701	-1.51	6.15
		MP0002135_abnormal_kidney_morphology_	0.004274	0.0275	-1.58	5.68
		MP0004087_abnormal_muscle_fiber_	0.003419	0.02695	-1.55	5.6
		MP0002080_prenatal_lethality_	0.0003867	0.007402	-1.11	5.46
		MP0001614_abnormal_blood_vessel_	0.00165	0.01701	-1.32	5.4
		MP0000598_abnormal_liver_morphology_	0.004121	0.0275	-1.49	5.37
		MP0003448_altered_tumor_morphology_	0.008185	0.0457	-1.68	5.18
		MP0002152_abnormal_brain_morphology_	0.001825	0.01747	-1.23	4.98
		MP0005253_abnormal_eye_physiology_	0.00631	0.03843	-1.52	4.94
		MP0002925_abnormal_cardiovascular_devel_	0.004071	0.0275	-1.31	4.71
		MP0003953_abnormal_hormone_level_	0.0069	0.0402	-1.32	4.24
	TRANSFAC/JASPAR PWM	none
	HPO	Atelectasis (HP:0100750)	8.94e-07	8.492e-05	-2.26	21.21
		Attention deficit hyperactivity disorder (HP:0007018)	2.906e-06	0.0001381	-2.26	20.05
		Hamartoma (HP:0010566)	4.76e-06	0.0001809	-2.3	19.79
		Skin nodule (HP:0200036)	4.8e-07	8.492e-05	-2.07	19.42
		Gingivitis (HP:0000230)	2.017e-06	0.0001277	-2.12	18.97
		Benign neoplasm of the central nervous system (HP:0100835)	8.488e-06	0.0002688	-2.03	16.72
		Polycystic kidney dysplasia (HP:0000113)	4.141e-05	0.0008742	-1.9	13.35
		Autism (HP:0000717)	0.0002576	0.002128	-2.15	13.21
		Hematuria (HP:0000790)	5.539e-05	0.001011	-1.83	12.63
		Angiofibromas (HP:0010615)	0.0001703	0.001703	-1.84	11.73
		Glioma (HP:0009733)	0.0001142	0.001446	-1.77	11.58
		Adenoma sebaceum (HP:0009720)	0.0001703	0.001703	-1.81	11.57
		Neoplasm of striated muscle (HP:0009728)	0.0001914	0.001732	-1.81	11.5
		Hamartoma of the eye (HP:0010568)	9.792e-05	0.001329	-1.71	11.33
		Astrocytoma (HP:0009592)	6.914e-05	0.001011	-1.63	11.23
		Hyperparathyroidism (HP:0000843)	0.0001914	0.001732	-1.76	11.19
		Hemangiomatosis (HP:0007461)	0.0001703	0.001703	-1.75	11.15
		Chest pain (HP:0100749)	0.0003438	0.002722	-1.88	11.12
		Abnormality of the astrocytes (HP:0100707)	6.914e-05	0.001011	-1.6	11.03
		Visceral angiomatosis (HP:0100761)	0.0001503	0.001703	-1.73	11.02
		Hypopigmentation of the fundus (HP:0007894)	0.0002138	0.001846	-1.67	10.54
		Hemoptysis (HP:0002105)	0.000504	0.003648	-1.87	10.51
		Emphysema (HP:0002097)	0.0005396	0.003648	-1.84	10.34
		Abnormality of the vitreous humor (HP:0004327)	0.0006144	0.003648	-1.79	10.07
		Pulmonary infiltrates (HP:0002113)	0.000504	0.003648	-1.77	9.96
		Adrenal overactivity (HP:0002717)	0.0005396	0.003648	-1.77	9.92
		Fibroma (HP:0010614)	0.0005764	0.003648	-1.75	9.85
		Fibrous tissue neoplasm (HP:0012316)	0.0006144	0.003648	-1.74	9.75
		Neuroepithelial neoplasm (HP:0030063)	0.0007355	0.003791	-1.75	9.74
		Aplasia/Hypoplasia of the lens (HP:0008063)	0.0006536	0.003763	-1.74	9.73
		Neuroectodermal neoplasm (HP:0030061)	0.0007783	0.003791	-1.74	9.72
		Nervous tissue neoplasm (HP:0030060)	0.0007783	0.003791	-1.73	9.66
		Lymphangioma (HP:0100764)	6.914e-05	0.001011	-1.39	9.6
		Renal cell carcinoma (HP:0005584)	0.0006144	0.003648	-1.71	9.59
		Malignant neoplasm of the central nervous system (HP:0100836)	0.0008221	0.00381	-1.69	9.39
		Increased intracranial pressure (HP:0002516)	0.0008672	0.003832	-1.65	9.18
		Lymphedema (HP:0001004)	0.0008221	0.00381	-1.65	9.17
		Abnormality of the pericardium (HP:0001697)	0.0007783	0.003791	-1.64	9.13
		Abnormality of intracranial pressure (HP:0012640)	0.0008672	0.003832	-1.64	9.11
		Ventricular arrhythmia (HP:0004308)	0.0007783	0.003791	-1.61	9
		Ependymoma (HP:0002888)	3.527e-05	0.0008377	-1.26	8.93
		Abnormality of the pupil (HP:0000615)	0.0007355	0.003791	-1.6	8.93
		Neoplasm of the heart (HP:0100544)	3.527e-05	0.0008377	-1.25	8.88
		Abnormality of the pleura (HP:0002103)	0.0009135	0.003857	-1.57	8.71
		Aneurysm (HP:0002617)	0.0009135	0.003857	-1.55	8.64
		Precocious puberty (HP:0000826)	0.001162	0.004506	-1.58	8.53
		Stereotypic behavior (HP:0000733)	0.001059	0.004193	-1.55	8.48
		Prominent occiput (HP:0000269)	0.001059	0.004193	-1.53	8.39
		Restrictive lung disease (HP:0002091)	0.0009609	0.003969	-1.5	8.31
		Specific learning disability (HP:0001328)	0.001325	0.005036	-1.53	8.1
		Cafe-au-lait spot (HP:0000957)	0.002673	0.009404	-1.56	7.26
		Hypopigmented skin patches (HP:0001053)	0.005079	0.01664	-1.76	7.22
		Retinal detachment (HP:0000541)	0.002221	0.008117	-1.5	7.21
		Ascites (HP:0001541)	0.001876	0.006989	-1.44	7.13
		Hypermelanotic macule (HP:0001034)	0.002442	0.008755	-1.48	6.99
		Deeply set eye (HP:0000490)	0.003879	0.01293	-1.56	6.76
		Optic atrophy (HP:0000648)	0.008703	0.02544	-1.84	6.75
		Multicystic kidney dysplasia (HP:0000003)	0.005962	0.0192	-1.68	6.64
		Hypothyroidism (HP:0000821)	0.008318	0.02469	-1.79	6.62
		Aggressive behavior (HP:0000718)	0.003079	0.01064	-1.44	6.56
		Congestive heart failure (HP:0001635)	0.009417	0.02631	-1.78	6.48
		Blindness (HP:0000618)	0.003513	0.01192	-1.46	6.45
		Autosomal dominant inheritance (HP:0000006)	0.008303	0.02469	-1.73	6.39
		Iris coloboma (HP:0000612)	0.007033	0.02227	-1.67	6.34
		Abdominal pain (HP:0002027)	0.008997	0.0259	-1.72	6.27
		Recurrent fractures (HP:0002757)	0.007663	0.02348	-1.64	6.15
		X-linked recessive inheritance (HP:0001419)	0.007157	0.02229	-1.54	5.86
		Opacification of the corneal stroma (HP:0007759)	0.01073	0.02953	-1.57	5.54
		Cerebral cortical atrophy (HP:0002120)	0.01493	0.03459	-1.58	5.32
		Hydrocephalus (HP:0000238)	0.02012	0.03991	-1.51	4.85
		Frontal bossing (HP:0002007)	0.02466	0.04168	-1.32	4.21
		Patellar dislocation (HP:0002999)	0.03173	0.04822	-0.53	1.6
		Hypercalcemia (HP:0003072)	0.03284	0.04952	-0.47	1.41
EPI/CFD	GO	histone H4-K5 acetylation (GO:0043981)	1.837e-06	0.0002322	-3.08	25.79
		histone H4-K8 acetylation (GO:0043982)	1.837e-06	0.0002322	-3.07	25.66
		histone H4-K16 acetylation (GO:0043984)	3.895e-06	0.0004103	-2.96	23.06
		RNA splicing, via transesterification reactions (GO:0000375)	5.04e-07	0.0001061	-2.23	20.39
		mRNA splicing, via spliceosome (GO:0000398)	4.01e-07	0.0001061	-2.22	20.34
		RNA splicing, via transesterification reactions with bulged adenosine as nucleophile (GO:0000377)	4.01e-07	0.0001061	-2.22	20.32
		histone modification (GO:0016570)	7.458e-06	0.0006244	-2.39	17.61
		covalent chromatin modification (GO:0016569)	7.904e-06	0.0006244	-2.39	17.6
		RNA splicing (GO:0008380)	1.086e-05	0.0007629	-2.32	16.66
		mRNA processing (GO:0006397)	4.144e-05	0.002619	-2.37	14.06
		histone H4 acetylation (GO:0043967)	6.316e-05	0.003629	-2.31	12.98
		chromatin modification (GO:0016568)	0.0001117	0.00543	-2.37	12.39
		spliceosomal tri-snRNP complex assembly (GO:0000244)	0.0001439	0.006494	-2.3	11.57
		monoubiquitinated protein deubiquitination (GO:0035520)	7.347e-05	0.003869	-2.02	11.22
		histone H3-K4 methylation (GO:0051568)	0.0007734	0.0231	-2.94	11.09
		histone deubiquitination (GO:0016578)	0.0003535	0.0149	-2.58	10.84
		nitric oxide metabolic process (GO:0046209)	0.001116	0.02821	-2.57	9.16
		positive regulation of glucose metabolic process (GO:0010907)	0.00127	0.02972	-2.47	8.69
		gene expression (GO:0010467)	0.0007178	0.0231	-2.3	8.66
		regulation of small GTPase mediated signal transduction (GO:0051056)	0.0008012	0.0231	-2.29	8.63
		positive regulation of glucose import (GO:0046326)	0.001116	0.02821	-2.35	8.39
		regulation of nitric-oxide synthase activity (GO:0050999)	0.001696	0.0343	-2.43	8.19
		spliceosomal snRNP assembly (GO:0000387)	0.001696	0.0343	-2.42	8.16
		peptidyl-lysine acetylation (GO:0018394)	0.0007425	0.0231	-2.13	8.04
		positive regulation of glucose transport (GO:0010828)	0.001518	0.03309	-2.36	8.03
		internal protein amino acid acetylation (GO:0006475)	0.0008041	0.0231	-2.13	8.01
		internal peptidyl-lysine acetylation (GO:0018393)	0.0007033	0.0231	-2.12	8.01
		adherens junction assembly (GO:0034333)	0.001191	0.02896	-2.25	7.98
		histone acetylation (GO:0016573)	0.0006109	0.0231	-2.12	7.97
		protein acetylation (GO:0006473)	0.001057	0.02821	-2.13	7.6
		ribonucleoprotein complex assembly (GO:0022618)	0.001507	0.03309	-2.2	7.49
		insulin receptor signaling pathway (GO:0008286)	0.001841	0.03526	-2.23	7.47
		ribonucleoprotein complex subunit organization (GO:0071826)	0.001736	0.0343	-2.19	7.37
		peptidyl-lysine modification (GO:0018205)	0.002024	0.03723	-2.18	7.17
		protein acylation (GO:0043543)	0.002062	0.03723	-2.14	7.06
		regulation of establishment of protein localization to plasma membrane (GO:0090003)	0.002285	0.04012	-2.18	7.01
		neuron projection morphogenesis (GO:0048812)	0.002962	0.04681	-2.18	6.68
		regulation of monooxygenase activity (GO:0032768)	0.002958	0.04681	-2.16	6.62
		'de novo' posttranslational protein folding (GO:0051084)	0.002958	0.04681	-2.12	6.5
		regulation of protein localization to plasma membrane (GO:1903076)	0.00284	0.04681	-2.11	6.46
		regulation of glucose import (GO:0046324)	0.0032	0.04933	-2.04	6.13
		MLL1 complex (GO:0071339)	1.05e-07	2.973e-06	-2.66	33.84
		MLL1/2 complex (GO:0044665)	1.05e-07	2.973e-06	-2.61	33.17
		catalytic step 2 spliceosome (GO:0071013)	3.44e-09	2.92e-07	-2.19	32.98
		spliceosomal complex (GO:0005681)	1.57e-07	3.334e-06	-2.15	27.06
		small nuclear ribonucleoprotein complex (GO:0030532)	4.85e-07	7.541e-06	-2.23	26.31
		nucleoplasm (GO:0005654)	5.32e-07	7.541e-06	-2.16	25.52
		histone methyltransferase complex (GO:0035097)	4.118e-06	5e-05	-2.17	21.48
		methyltransferase complex (GO:0034708)	9.342e-06	9.926e-05	-2.25	20.73
		histone acetyltransferase complex (GO:0000123)	0.0002862	0.002432	-2.2	13.27
		protein acetyltransferase complex (GO:0031248)	0.0003815	0.002702	-2.22	13.11
		acetyltransferase complex (GO:1902493)	0.0003815	0.002702	-2.19	12.96
		Cajal body (GO:0015030)	0.001116	0.007295	-2.15	10.58
		PcG protein complex (GO:0031519)	0.002181	0.01324	-1.95	8.45
		nuclear body (GO:0016604)	0.004937	0.02623	-2.03	7.4
		nucleolus (GO:0005730)	0.004569	0.02589	-1.95	7.12
		Set1C/COMPASS complex (GO:0048188)	9.436e-05	0.0008912	-0.98	6.89
		nuclear speck (GO:0016607)	0.008458	0.04229	-1.86	5.88
		spindle (GO:0005819)	0.01028	0.04856	-1.82	5.52
		histone acetyltransferase activity (H4-K16 specific) (GO:0046972)	3.42e-07	1.32e-05	-2.62	29.44
		histone acetyltransferase activity (H4-K5 specific) (GO:0043995)	3.42e-07	1.32e-05	-2.52	28.35
		H4 histone acetyltransferase activity (GO:0010485)	1.837e-06	5.328e-05	-2.88	28.32
		histone acetyltransferase activity (H4-K8 specific) (GO:0043996)	3.42e-07	1.32e-05	-2.43	27.25
		histone methyltransferase activity (H3-K4 specific) (GO:0042800)	0.0002036	0.003374	-2.71	15.44
		acetyl-CoA:L-lysine N6-acetyltransferase (GO:0090595)	0.0001187	0.002295	-2.22	13.51
		histone acetyltransferase activity (GO:0004402)	0.0001187	0.002295	-2.21	13.41
		N-acetyltransferase activity (GO:0008080)	0.0003686	0.005345	-2.17	11.37
		acetyltransferase activity (GO:0016407)	0.0005594	0.00721	-2.2	10.85
		N-acyltransferase activity (GO:0016410)	0.0006468	0.007503	-2.18	10.68
		histone-lysine N-methyltransferase activity (GO:0018024)	0.002079	0.02193	-2.48	9.49
		protein-lysine N-methyltransferase activity (GO:0016279)	0.002724	0.02257	-2.38	9.03
		lysine N-methyltransferase activity (GO:0016278)	0.002724	0.02257	-2.36	8.95
		histone methyltransferase activity (GO:0042054)	0.003325	0.0241	-2.27	8.45
		guanyl-nucleotide exchange factor activity (GO:0005085)	0.004073	0.02743	-2.29	8.22
		methyltransferase activity (GO:0008168)	0.004937	0.02863	-2.27	8.06
		protein serine/threonine/tyrosine kinase activity (GO:0004712)	0.002392	0.02257	-2.1	7.95
		transferase activity, transferring one-carbon groups (GO:0016741)	0.005477	0.03025	-2.25	7.87
		transferase activity, transferring acyl groups other than amino-acyl groups (GO:0016747)	0.004492	0.02743	-2.17	7.79
		methylated histone binding (GO:0035064)	0.003078	0.0238	-2.02	7.55
		protein methyltransferase activity (GO:0008276)	0.006278	0.03167	-2.12	7.33
		N-methyltransferase activity (GO:0008170)	0.006278	0.03167	-2.12	7.31
		chaperone binding (GO:0051087)	0.004402	0.02743	-1.97	7.1
		transferase activity, transferring acyl groups (GO:0016746)	0.007387	0.03428	-2.09	7.04
		Rho guanyl-nucleotide exchange factor activity (GO:0005089)	0.007151	0.03428	-2.01	6.8
	KEGG/WikiPathways	Spliceosome_Homo sapiens_hsa03040	2.557e-06	0.0002327	-1.8	15.03
		mRNA Processing_Homo sapiens_WP411	5.501e-05	0.005556	-1.97	10.22
		Integrin-mediated Cell Adhesion_Homo sapiens_WP185	0.0006109	0.02057	-1.86	7.24
		Integrin-mediated Cell Adhesion_Mus musculus_WP6	0.0005763	0.02057	-1.85	7.18
	MP	none
	TRANSFAC/JASPAR PWM	none
	HPO	Hypertelorism (HP:0000316)	8.86e-07	0.0001578	-2.68	23.45
		Upslanted palpebral fissure (HP:0000582)	8.8e-07	0.0001578	-2.19	19.18
		High palate (HP:0000218)	1.44e-05	0.0007322	-2.43	17.58
		Downslanted palpebral fissures (HP:0000494)	1.334e-05	0.0007322	-2.35	16.96
		Narrow palate (HP:0000189)	1.037e-05	0.0007322	-2.25	16.22
		Intrauterine growth retardation (HP:0001511)	3.663e-05	0.001304	-2.36	15.65
		Wide nasal bridge (HP:0000431)	2.661e-05	0.001184	-2.3	15.51
		Wide intermamillary distance (HP:0006610)	1.304e-05	0.0007322	-2.13	15.39
		Carious teeth (HP:0000670)	4.266e-05	0.001381	-2.31	15.23
		Broad nasal tip (HP:0000455)	1.165e-05	0.0007322	-2.03	14.66
		Autosomal dominant inheritance (HP:0000006)	6.562e-05	0.001947	-2.22	13.87
		Open mouth (HP:0000194)	3.592e-05	0.001304	-1.96	13.04
		Cryptorchidism (HP:0000028)	0.0003649	0.006837	-2.39	11.9
		Convex nasal ridge (HP:0000444)	7.16e-05	0.001961	-1.83	11.44
		Facial asymmetry (HP:0000324)	0.0001906	0.004525	-1.84	9.95
		Low-set, posteriorly rotated ears (HP:0000368)	0.00106	0.01109	-2.2	9.92
		Long face (HP:0000276)	0.0005108	0.007444	-1.92	9.4
		Dislocated radial head (HP:0003083)	0.0004924	0.007444	-1.85	9.08
		Type II diabetes mellitus (HP:0005978)	0.0008253	0.01013	-1.97	9.07
		Deep palmar crease (HP:0006191)	0.0001725	0.004385	-1.66	9.02
		Meningioma (HP:0002858)	0.0003535	0.006837	-1.8	8.96
		Spinal canal stenosis (HP:0003416)	0.0004436	0.007444	-1.82	8.93
		Hypoplasia of the corpus callosum (HP:0002079)	0.0006468	0.008224	-1.85	8.9
		Nasal speech (HP:0001611)	0.0005437	0.007444	-1.79	8.76
		Abnormality of the radial head (HP:0003995)	0.0005437	0.007444	-1.79	8.76
		Bicuspid aortic valve (HP:0001647)	0.0005437	0.007444	-1.78	8.72
		Pectus excavatum (HP:0000767)	0.001415	0.01308	-2	8.65
		Abnormality of the metopic suture (HP:0005556)	0.0003973	0.007072	-1.74	8.63
		Prominent metopic ridge (HP:0005487)	0.0003123	0.006837	-1.73	8.63
		Trigonocephaly (HP:0000243)	0.0003535	0.006837	-1.69	8.45
		Flat face (HP:0012368)	0.0009031	0.01072	-1.83	8.3
		Short nose (HP:0003196)	0.001771	0.01398	-1.91	8.15
		Abnormality of the humeroradial joint (HP:0100744)	0.0009715	0.01081	-1.8	8.14
		Overfolded helix (HP:0000396)	0.0009715	0.01081	-1.76	7.98
		Breast carcinoma (HP:0003002)	0.0005974	0.007877	-1.63	7.91
		Abnormally folded helix (HP:0008544)	0.001116	0.01135	-1.75	7.85
		Bulbous nose (HP:0000414)	0.001191	0.01146	-1.75	7.84
		Bifid uvula (HP:0000193)	0.001042	0.01109	-1.73	7.78
		Photophobia (HP:0000613)	0.001806	0.01398	-1.78	7.62
		Melanoma (HP:0002861)	0.001191	0.01146	-1.69	7.54
		Optic atrophy (HP:0000648)	0.003208	0.02115	-1.95	7.51
		Ventricular septal defect (HP:0001629)	0.00301	0.02101	-1.93	7.45
		Neoplasm of the lung (HP:0100526)	0.001433	0.01308	-1.64	7.12
		Clinodactyly of the 5th finger (HP:0004209)	0.003845	0.02444	-1.92	7.11
		Benign neoplasm of the central nervous system (HP:0100835)	0.001518	0.01318	-1.64	7.1
		Coarse hair (HP:0002208)	0.001518	0.01318	-1.62	7.03
		Pachygyria (HP:0001302)	0.001788	0.01398	-1.63	6.94
		Arteriovenous malformation (HP:0100026)	0.00198	0.01469	-1.64	6.91
		Anxiety (HP:0000739)	0.001696	0.01398	-1.62	6.9
		Neoplasm of the respiratory system (HP:0100606)	0.001696	0.01398	-1.6	6.82
		Atresia of the external auditory canal (HP:0000413)	0.00198	0.01469	-1.55	6.54
		Sacral dimple (HP:0000960)	0.0025	0.0178	-1.6	6.43
		Tapered finger (HP:0001182)	0.002181	0.01585	-1.54	6.4
		Frontal bossing (HP:0002007)	0.005135	0.02949	-1.81	6.39
		Radial deviation of finger (HP:0009466)	0.006275	0.03336	-1.85	6.28
		Autosomal recessive inheritance (HP:0000007)	0.005851	0.03205	-1.7	5.83
		Short palm (HP:0004279)	0.003581	0.02318	-1.51	5.67
		Dental crowding (HP:0000678)	0.0032	0.02115	-1.45	5.59
		Thin upper lip vermilion (HP:0000219)	0.0032	0.02115	-1.45	5.59
		Midface retrusion (HP:0011800)	0.004693	0.02826	-1.49	5.31
		Short foot (HP:0001773)	0.004842	0.02826	-1.45	5.18
		Vesicoureteral reflux (HP:0000076)	0.005619	0.03125	-1.48	5.14
		Small for gestational age (HP:0001518)	0.004402	0.02749	-1.41	5.08
		Sporadic (HP:0003745)	0.004546	0.0279	-1.4	5.02
		Prominent forehead (HP:0011220)	0.004842	0.02826	-1.38	4.93
		Dandy-Walker malformation (HP:0001305)	0.006278	0.03336	-1.45	4.93
		Kyphoscoliosis (HP:0002751)	0.005619	0.03125	-1.42	4.93
		Telecanthus (HP:0000506)	0.008265	0.04264	-1.43	4.52
		Osteoporosis (HP:0000939)	0.007331	0.03838	-1.33	4.33
EPI/CFD/NLF	GO	RNA polyadenylation (GO:0043631)	2.006e-05	0.00308	-2.66	15.36
		termination of RNA polymerase II transcription (GO:0006369)	1.707e-06	0.00125	-2.29	15.31
		phosphatidylinositol biosynthetic process (GO:0006661)	1.659e-05	0.00308	-2.26	13.07
		gene expression (GO:0010467)	3.12e-05	0.003806	-2.33	12.96
		DNA-templated transcription, termination (GO:0006353)	2.104e-05	0.00308	-2.18	12.63
		mRNA 3'-end processing (GO:0031124)	2.009e-05	0.00308	-2.17	12.54
		RNA 3'-end processing (GO:0031123)	3.963e-05	0.004144	-2.18	11.98
		mRNA cleavage (GO:0006379)	0.0003153	0.01662	-2.82	11.56
		glycerophospholipid metabolic process (GO:0006650)	6.948e-05	0.006358	-2.27	11.5
		phosphatidylinositol-3-phosphate biosynthetic process (GO:0036092)	0.0003634	0.01662	-2.7	11.07
		phosphatidylinositol metabolic process (GO:0046488)	9.105e-05	0.007406	-2.24	10.98
		mannosylation (GO:0097502)	0.0005276	0.02146	-2.78	10.7
		phospholipid metabolic process (GO:0006644)	0.0002034	0.01489	-2.32	9.77
		glycerolipid metabolic process (GO:0046486)	0.0002309	0.01537	-2.31	9.62
		GPI anchor biosynthetic process (GO:0006506)	0.0008672	0.02868	-2.62	9.32
		glycerophospholipid biosynthetic process (GO:0046474)	0.0003535	0.01662	-2.2	9.01
		RNA splicing, via transesterification reactions with bulged adenosine as nucleophile (GO:0000377)	0.000346	0.01662	-2.19	8.98
		mRNA splicing, via spliceosome (GO:0000398)	0.000346	0.01662	-2.19	8.97
		GPI anchor metabolic process (GO:0006505)	0.00111	0.0325	-2.61	8.94
		RNA splicing, via transesterification reactions (GO:0000375)	0.0004008	0.01726	-2.19	8.9
		mRNA polyadenylation (GO:0006378)	0.00111	0.0325	-2.56	8.76
		glycerolipid biosynthetic process (GO:0045017)	0.0005698	0.02195	-2.21	8.46
		C-terminal protein lipidation (GO:0006501)	0.001197	0.03371	-2.48	8.41
		phospholipid biosynthetic process (GO:0008654)	0.0006133	0.02245	-2.19	8.32
		glycolipid metabolic process (GO:0006664)	0.0007072	0.02465	-2.21	8.17
		organophosphate biosynthetic process (GO:0090407)	0.001335	0.03619	-2.37	7.87
		liposaccharide metabolic process (GO:1903509)	0.0009011	0.02868	-2.2	7.8
		C-terminal protein amino acid modification (GO:0018410)	0.001682	0.04397	-2.38	7.42
		mRNA cleavage factor complex (GO:0005849)	2.834e-06	0.0002721	-2.76	22.67
		lysosome (GO:0005764)	9.069e-06	0.0002902	-2.31	18.83
		lytic vacuole (GO:0000323)	9.069e-06	0.0002902	-2.29	18.67
		vacuole (GO:0005773)	1.748e-05	0.0004195	-2.29	17.81
		phosphatidylinositol 3-kinase complex (GO:0005942)	0.0004148	0.005689	-2.28	11.8
		extracellular vesicular exosome (GO:0070062)	0.0002761	0.004417	-2.15	11.64
		cytosolic part (GO:0044445)	0.0005285	0.006342	-2.16	10.94
		mRNA cleavage and polyadenylation specificity factor complex (GO:0005847)	0.0001567	0.003008	-1.78	10.35
		nucleoplasm (GO:0005654)	0.003272	0.02855	-2.07	7.35
		nucleolus (GO:0005730)	0.003179	0.02855	-2.04	7.26
		cytosolic small ribosomal subunit (GO:0022627)	0.002492	0.02658	-1.99	7.23
		ubiquitin ligase complex (GO:0000151)	0.005024	0.0371	-2.01	6.63
		extracellular space (GO:0005615)	0.004646	0.0371	-2	6.6
		histone methyltransferase complex (GO:0035097)	0.006984	0.04314	-1.95	6.14
		small ribosomal subunit (GO:0015935)	0.006187	0.04242	-1.77	5.6
		lysosomal lumen (GO:0043202)	0.007191	0.04314	-1.74	5.47
		vacuolar lumen (GO:0005775)	0.007826	0.04419	-1.74	5.43
		phosphatidylinositol 3-kinase activity (GO:0035004)	0.0002292	0.01273	-3.09	13.48
		phosphatidylinositol kinase activity (GO:0052742)	0.0003634	0.01273	-3	13.11
		1-phosphatidylinositol-3-kinase activity (GO:0016303)	0.0001913	0.01273	-3	13.1
		mannosyltransferase activity (GO:0000030)	0.0004695	0.01273	-2.91	12.72
		transferase activity, transferring hexosyl groups (GO:0016758)	0.0004894	0.01273	-2.43	10.58
		transferase activity, transferring glycosyl groups (GO:0016757)	0.001908	0.04135	-2.47	7.85
	MP	none
	TRANSFAC/JASPAR PWM	none
	HPO	Hypoplasia of the corpus callosum (HP:0002079)	1.62e-11	6.4e-09	-2.11	39.73
		Short nose (HP:0003196)	2.7e-10	5.14e-08	-2.32	38.91
		Autosomal recessive inheritance (HP:0000007)	3.9e-10	5.14e-08	-2.3	38.55
		Cerebral cortical atrophy (HP:0002120)	2.14e-08	2.12e-06	-2.34	30.53
		Intellectual disability, profound (HP:0002187)	2.93e-07	1.934e-05	-2.1	22.76
		Brachycephaly (HP:0000248)	1.32e-07	1.049e-05	-1.95	22.31
		Pachygyria (HP:0001302)	7.81e-07	4.416e-05	-2.06	20.67
		Hypertelorism (HP:0000316)	3.296e-05	0.0007877	-2.53	18.05
		Long palpebral fissure (HP:0000637)	3.484e-06	0.0001724	-1.99	17.21
		Downslanted palpebral fissures (HP:0000494)	2.715e-05	0.0007877	-2.28	16.3
		Athetosis (HP:0002305)	4.225e-06	0.0001852	-1.88	16.14
		Intellectual disability, severe (HP:0010864)	4.677e-06	0.0001852	-1.8	15.43
		Depressed nasal bridge (HP:0005280)	6.806e-05	0.001078	-2.22	15.19
		Lissencephaly (HP:0001339)	2.006e-05	0.000662	-2.07	15.19
		Wide nasal bridge (HP:0000431)	5.384e-05	0.000927	-2.16	15.07
		Postnatal microcephaly (HP:0005484)	2.006e-05	0.000662	-2.01	14.68
		Narrow mouth (HP:0000160)	2.865e-05	0.0007877	-2.05	14.64
		Micropenis (HP:0000054)	3.246e-05	0.0007877	-2.03	14.52
		Macrotia (HP:0000400)	4.615e-05	0.0009177	-2.04	14.26
		Thick lower lip vermilion (HP:0000179)	3.382e-05	0.0007877	-1.97	14.11
		Splenomegaly (HP:0001744)	8.502e-05	0.001247	-2.06	13.81
		Coarse facial features (HP:0000280)	0.0001029	0.001273	-2	13.31
		Abnormality of the thymus (HP:0000777)	4.327e-05	0.0009177	-1.88	13.12
		Delayed myelination (HP:0012448)	5.099e-05	0.0009177	-1.86	12.97
		Macroglossia (HP:0000158)	5.956e-05	0.0009827	-1.82	12.61
		Hypotelorism (HP:0000601)	4.702e-05	0.0009177	-1.78	12.48
		Intellectual disability, progressive (HP:0006887)	5.099e-05	0.0009177	-1.75	12.21
		Cerebellar atrophy (HP:0001272)	0.0001226	0.001462	-1.84	12
		Pallor (HP:0000980)	7.41e-05	0.001129	-1.73	11.75
		Polymicrogyria (HP:0002126)	9.079e-05	0.001248	-1.7	11.35
		High palate (HP:0000218)	0.0004615	0.00373	-2.01	11.22
		Short neck (HP:0000470)	0.0003846	0.003422	-1.93	10.94
		Cryptorchidism (HP:0000028)	0.0007142	0.004793	-1.96	10.47
		Gingival overgrowth (HP:0000212)	0.0003173	0.003064	-1.79	10.33
		Optic atrophy (HP:0000648)	0.0006727	0.004673	-1.92	10.29
		Frontal bossing (HP:0002007)	0.0006951	0.004746	-1.85	9.92
		Small for gestational age (HP:0001518)	0.0002009	0.00221	-1.61	9.87
		Cerebellar hypoplasia (HP:0001321)	0.0002787	0.002957	-1.69	9.82
		Epicanthus (HP:0000286)	0.000971	0.005871	-1.89	9.73
		Postnatal growth retardation (HP:0008897)	0.0002912	0.002957	-1.66	9.68
		Muscular hypotonia of the trunk (HP:0008936)	0.0001388	0.001571	-1.49	9.63
		Kyphoscoliosis (HP:0002751)	0.0002912	0.002957	-1.64	9.56
		Everted lower lip vermilion (HP:0000232)	0.0003737	0.003422	-1.65	9.39
		Hypospadias (HP:0000047)	0.0005422	0.00421	-1.69	9.24
		Wide mouth (HP:0000154)	0.0005808	0.004423	-1.66	9.03
		Sloping forehead (HP:0000340)	0.0004042	0.003422	-1.57	8.91
		Increased serum lactate (HP:0002151)	0.0003591	0.003385	-1.55	8.81
		Microcornea (HP:0000482)	0.0008249	0.005444	-1.6	8.32
		Pes planus (HP:0001763)	0.001038	0.005871	-1.54	7.9
		Infantile onset (HP:0003593)	0.001336	0.006612	-1.56	7.85
		Patent ductus arteriosus (HP:0001643)	0.001714	0.007801	-1.49	7.25
		Talipes equinovarus (HP:0001762)	0.001875	0.008439	-1.5	7.17
		Lactic acidosis (HP:0003128)	0.001187	0.006322	-1.41	7.13
		X-linked recessive inheritance (HP:0001419)	0.001218	0.006349	-1.4	7.1
		Mitral regurgitation (HP:0001653)	0.0009449	0.005847	-1.25	6.41
		Opacification of the corneal stroma (HP:0007759)	0.002226	0.009663	-1.37	6.34
		Abnormality of the thoracic spine (HP:0100711)	0.0005276	0.004179	-1.15	6.31
		Developmental regression (HP:0002376)	0.002933	0.0115	-1.4	6.25
		Abnormality of the anterior chamber (HP:0000593)	0.0009449	0.005847	-1.2	6.19
		Narrow palate (HP:0000189)	0.00111	0.006191	-1.21	6.17
		Severe short stature (HP:0003510)	0.001026	0.005871	-1.2	6.17
		Hoarse voice (HP:0001609)	0.001026	0.005871	-1.19	6.1
		Long philtrum (HP:0000343)	0.002988	0.0116	-1.36	6.05
		Congenital onset (HP:0003577)	0.002464	0.01039	-1.31	5.99
		Progressive disorder (HP:0003676)	0.002615	0.01079	-1.31	5.94
		Abnormal isoelectric focusing of serum transferrin (HP:0003160)	0.0006536	0.004622	-1.1	5.93
		Dysostosis multiplex (HP:0000943)	0.0004148	0.003422	-1.03	5.87
		Neuronal loss in central nervous system (HP:0002529)	0.0009449	0.005847	-1.14	5.84
		Abnormal protein N-linked glycosylation (HP:0012347)	0.0006536	0.004622	-1.08	5.82
		Hepatomegaly (HP:0002240)	0.003415	0.013	-1.33	5.79
		Knee flexion contracture (HP:0006380)	0.001026	0.005871	-1.12	5.77
		Abnormal glycosylation (HP:0012345)	0.0006536	0.004622	-1.07	5.74
		Abnormal protein glycosylation (HP:0012346)	0.0006536	0.004622	-1.04	5.61
		Relative macrocephaly (HP:0004482)	0.0003153	0.003064	-0.97	5.61
		Overfolded helix (HP:0000396)	0.001288	0.006456	-1.11	5.6
		Long eyelashes (HP:0000527)	0.001026	0.005871	-1.08	5.56
		Abnormally folded helix (HP:0008544)	0.001479	0.006971	-1.12	5.54
		Delayed puberty (HP:0000823)	0.001288	0.006456	-1.09	5.5
		Self-mutilation (HP:0000742)	0.0004148	0.003422	-0.96	5.47
		Status epilepticus (HP:0002133)	0.0008672	0.00563	-1.04	5.37
		Abnormality of serum amino acid levels (HP:0003112)	0.001288	0.006456	-1.04	5.25
		Severe global developmental delay (HP:0011344)	0.001197	0.006322	-1.04	5.24
		Plagiocephaly (HP:0001357)	0.001479	0.006971	-1.05	5.21
		Aplasia/Hypoplasia of the thymus (HP:0010515)	0.001382	0.006673	-1.04	5.19
		Low anterior hairline (HP:0000294)	0.002126	0.009355	-1.1	5.15
		Generalized myoclonic seizures (HP:0002123)	0.001197	0.006322	-1.01	5.11
		Hydrocephalus (HP:0000238)	0.005657	0.02	-1.31	5.11
		Recurrent viral infections (HP:0004429)	0.001197	0.006322	-1	5.05
		Hypoplasia of the brainstem (HP:0002365)	0.001682	0.007745	-1.04	5.05
		Aplasia/Hypoplasia of the brainstem (HP:0007362)	0.001682	0.007745	-1.03	4.99
		Open mouth (HP:0000194)	0.002492	0.01039	-1.05	4.8
		Cortical visual impairment (HP:0100704)	0.0004148	0.003422	-0.84	4.79
		Recurrent fungal infections (HP:0002841)	0.001382	0.006673	-0.95	4.76
		Muscular dystrophy (HP:0003560)	0.001898	0.008444	-0.99	4.74
		Macrocytic anemia (HP:0001972)	0.002245	0.009663	-1	4.62
		Left ventricular hypertrophy (HP:0001712)	0.002885	0.01142	-1.01	4.51
		Prominent occiput (HP:0000269)	0.002885	0.01142	-1	4.48
		Choreoathetosis (HP:0001266)	0.002492	0.01039	-0.98	4.47
		Decreased testicular size (HP:0008734)	0.002885	0.01142	-0.99	4.42
		Gastroesophageal reflux (HP:0002020)	0.003305	0.01271	-1	4.39
		Intrauterine growth retardation (HP:0001511)	0.00964	0.03235	-1.27	4.37
		Spastic tetraplegia (HP:0002510)	0.002751	0.01123	-0.95	4.28
		Downturned corners of mouth (HP:0002714)	0.004066	0.01519	-1	4.18
		Gynecomastia (HP:0000771)	0.00439	0.0161	-0.97	3.99
		Chorioretinal coloboma (HP:0000567)	0.004066	0.01519	-0.93	3.88
		Thin upper lip vermilion (HP:0000219)	0.004226	0.01564	-0.92	3.84
		Thick eyebrow (HP:0000574)	0.005074	0.01827	-0.93	3.72
		Short foot (HP:0001773)	0.006382	0.02236	-0.96	3.65
		Low-set, posteriorly rotated ears (HP:0000368)	0.01536	0.04573	-1.16	3.58
		Joint laxity (HP:0001388)	0.007191	0.02476	-0.96	3.56
		Neutropenia (HP:0001875)	0.005434	0.01939	-0.88	3.47
		Depressed nasal ridge (HP:0000457)	0.009878	0.03287	-0.98	3.36
		Somatic mutation (HP:0001428)	0.006781	0.02355	-0.89	3.32
		Platyspondyly (HP:0000926)	0.008263	0.02821	-0.92	3.29
		Gait ataxia (HP:0002066)	0.005074	0.01827	-0.82	3.29
		Highly arched eyebrow (HP:0002553)	0.008486	0.02872	-0.92	3.28
		Telecanthus (HP:0000506)	0.01086	0.03583	-0.97	3.22
		Blepharophimosis (HP:0000581)	0.01667	0.04573	-0.97	3
		Migraine (HP:0002076)	0.01697	0.04573	-0.96	2.96
		Prominent nasal bridge (HP:0000426)	0.01548	0.04573	-0.93	2.86
		Iris coloboma (HP:0000612)	0.01853	0.04783	-0.83	2.52
		High forehead (HP:0000348)	0.0179	0.04783	-0.81	2.47
		Elevated hepatic transaminases (HP:0002910)	0.01916	0.04833	-0.67	2.02
		Reduced antithrombin III activity (HP:0001976)	0.0001255	0.001462	-0.05	0.31
		Abnormality of alanine metabolism (HP:0010916)	9.772e-05	0.001248	0.02	-0.15
		Abnormality of pyruvate family amino acid metabolism (HP:0010915)	9.772e-05	0.001248	0.09	-0.61
		Hyperalaninemia (HP:0003348)	9.772e-05	0.001248	0.15	-0.99
EPI/NLF	GO	mRNA polyadenylation (GO:0006378)	3.453e-05	0.007269	-2.71	13.37
		RNA polyadenylation (GO:0043631)	4.336e-05	0.007269	-2.66	13.08
		cell communication by electrical coupling (GO:0010644)	0.0005251	0.01374	-2.79	11.94
		carboxylic acid biosynthetic process (GO:0046394)	5.126e-05	0.007269	-2.35	11.59
		organic acid biosynthetic process (GO:0016053)	5.126e-05	0.007269	-2.35	11.58
		cell communication by electrical coupling involved in cardiac conduction (GO:0086064)	0.0003821	0.01374	-2.69	11.55
		mRNA cleavage (GO:0006379)	0.0005251	0.01374	-2.66	11.42
		serine family amino acid biosynthetic process (GO:0009070)	0.0005251	0.01374	-2.66	11.39
		protein folding (GO:0006457)	1.6e-05	0.007269	-2.31	11.35
		water-soluble vitamin metabolic process (GO:0006767)	6.959e-05	0.008223	-2.15	10.31
		potassium ion homeostasis (GO:0055075)	0.000605	0.01479	-2.44	10.28
		cellular sodium ion homeostasis (GO:0006883)	0.0004508	0.01374	-2.39	10.25
		sodium ion export (GO:0071436)	0.0001631	0.01207	-2.28	10.08
		small molecule biosynthetic process (GO:0044283)	0.0003846	0.01374	-2.34	10.04
		alpha-amino acid metabolic process (GO:1901605)	0.0001703	0.01207	-2.26	9.99
		potassium ion import (GO:0010107)	0.0004508	0.01374	-2.31	9.9
		aspartate family amino acid metabolic process (GO:0009066)	0.0001483	0.01207	-2.24	9.9
		cellular monovalent inorganic cation homeostasis (GO:0030004)	0.0002212	0.01283	-2.25	9.8
		mitotic cell cycle (GO:0000278)	0.0004393	0.01374	-2.26	9.7
		'de novo' posttranslational protein folding (GO:0051084)	0.0002352	0.01283	-2.22	9.67
		mRNA transport (GO:0051028)	0.0003231	0.01374	-2.25	9.63
		glycine metabolic process (GO:0006544)	0.0008774	0.01944	-2.44	9.61
		RNA transport (GO:0050658)	0.0005338	0.01374	-2.22	9.51
		establishment of RNA localization (GO:0051236)	0.0005338	0.01374	-2.22	9.5
		nucleic acid transport (GO:0050657)	0.0005338	0.01374	-2.21	9.49
		membrane lipid metabolic process (GO:0006643)	0.0006617	0.01513	-2.25	9.45
		sphingolipid catabolic process (GO:0030149)	0.001199	0.02236	-2.49	9.45
		protein polymerization (GO:0051258)	0.0005184	0.01374	-2.2	9.43
		vitamin metabolic process (GO:0006766)	0.0002258	0.01283	-2.16	9.42
		'de novo' protein folding (GO:0006458)	0.0003139	0.01374	-2.18	9.34
		cellular potassium ion homeostasis (GO:0030007)	0.0001631	0.01207	-2.11	9.31
		cell communication involved in cardiac conduction (GO:0086065)	0.00144	0.02471	-2.5	9.26
		thioester biosynthetic process (GO:0035384)	0.001568	0.02471	-2.49	9.22
		acyl-CoA biosynthetic process (GO:0071616)	0.001568	0.02471	-2.48	9.16
		membrane lipid catabolic process (GO:0046466)	0.00144	0.02471	-2.46	9.09
		associative learning (GO:0008306)	0.0005425	0.01374	-2.07	8.86
		alpha-amino acid biosynthetic process (GO:1901607)	0.0006463	0.01513	-2.09	8.77
		sulfur compound metabolic process (GO:0006790)	0.001001	0.02087	-2.25	8.7
		locomotory behavior (GO:0007626)	0.001042	0.02104	-2.25	8.7
		nucleobase-containing compound transport (GO:0015931)	0.0009802	0.02087	-2.19	8.48
		sodium ion homeostasis (GO:0055078)	0.001568	0.02471	-2.29	8.47
		monovalent inorganic cation homeostasis (GO:0055067)	0.001068	0.02104	-2.1	8.13
		adult locomotory behavior (GO:0008344)	0.00131	0.02382	-2.17	8.12
		fatty-acyl-CoA metabolic process (GO:0035337)	0.002289	0.0312	-2.31	8.02
		glycolipid metabolic process (GO:0006664)	0.001489	0.02471	-2.14	7.93
		mRNA 3'-end processing (GO:0031124)	0.001185	0.02236	-2.07	7.87
		carbohydrate derivative biosynthetic process (GO:1901137)	0.002237	0.0312	-2.23	7.73
		vitamin transport (GO:0051180)	0.002289	0.0312	-2.19	7.59
		liposaccharide metabolic process (GO:1903509)	0.001891	0.02853	-2.13	7.57
		coenzyme biosynthetic process (GO:0009108)	0.001785	0.02751	-2.09	7.5
		serine family amino acid metabolic process (GO:0009069)	0.002783	0.03563	-2.22	7.39
		RNA 3'-end processing (GO:0031123)	0.001946	0.02874	-2.07	7.35
		cellular amino acid biosynthetic process (GO:0008652)	0.002233	0.0312	-2.08	7.2
		pteridine-containing compound metabolic process (GO:0042558)	0.002783	0.03563	-2.16	7.2
		fatty acid biosynthetic process (GO:0006633)	0.002546	0.03406	-2.12	7.17
		cellular amino acid metabolic process (GO:0006520)	0.003596	0.04321	-2.23	7.02
		cofactor metabolic process (GO:0051186)	0.003487	0.04263	-2.18	6.89
		learning (GO:0007612)	0.002815	0.03563	-2.06	6.86
		ATP biosynthetic process (GO:0006754)	0.004112	0.04556	-2.21	6.82
		cellular response to steroid hormone stimulus (GO:0071383)	0.003403	0.04233	-2.15	6.79
		glycolipid biosynthetic process (GO:0009247)	0.004537	0.04801	-2.23	6.77
		cofactor biosynthetic process (GO:0051188)	0.003723	0.04378	-2.09	6.55
		sphingolipid metabolic process (GO:0006665)	0.003806	0.04378	-2.08	6.5
		nervous system development (GO:0007399)	0.004677	0.04877	-2.14	6.46
		glial cell development (GO:0021782)	0.004322	0.04643	-2.1	6.44
		glutamate receptor signaling pathway (GO:0007215)	0.004322	0.04643	-2.07	6.36
		cellular potassium ion transport (GO:0071804)	0.00389	0.04378	-2.01	6.28
		potassium ion transmembrane transport (GO:0071805)	0.00389	0.04378	-2	6.27
		myelin sheath (GO:0043209)	9.173e-06	0.001018	-2.89	19.94
		mRNA cleavage factor complex (GO:0005849)	0.000605	0.01343	-2.4	10.33
		cation-transporting ATPase complex (GO:0090533)	0.0004508	0.01251	-2.23	9.76
		mRNA cleavage and polyadenylation specificity factor complex (GO:0005847)	0.0002613	0.0118	-2.19	9.73
		ATPase dependent transmembrane transport complex (GO:0098533)	0.0009791	0.01722	-2.34	9.51
		sodium:potassium-exchanging ATPase complex (GO:0005890)	0.0003189	0.0118	-2.08	9.23
		protein phosphatase type 2A complex (GO:0000159)	0.001086	0.01722	-2.25	9.13
		integral component of organelle membrane (GO:0031301)	0.00176	0.0217	-2.12	8.13
		integral component of endoplasmic reticulum membrane (GO:0030176)	0.001584	0.0217	-2.06	7.89
		cytosol (GO:0005829)	0.002324	0.02579	-1.93	7.06
		neuronal cell body (GO:0043025)	0.004273	0.04252	-2.09	6.59
		protein serine/threonine phosphatase complex (GO:0008287)	0.00498	0.04252	-2.07	6.54
		phosphatase complex (GO:1903293)	0.00498	0.04252	-2.03	6.42
		potassium-transporting ATPase activity (GO:0008556)	0.0003189	0.01733	-2.97	12.06
		sodium:potassium-exchanging ATPase activity (GO:0005391)	0.0001631	0.01329	-2.42	10.45
		structural constituent of cytoskeleton (GO:0005200)	0.0001049	0.01329	-2.32	10.04
		vitamin transporter activity (GO:0051183)	0.001199	0.03908	-2.94	9.55
		protein phosphatase type 2A regulator activity (GO:0008601)	0.001086	0.03908	-2.94	9.53
	KEGG/WikiPathways	mRNA surveillance pathway_Homo sapiens_hsa03015	2.841e-06	0.0002216	-1.73	14.53
		Gap junction_Homo sapiens_hsa04540	6.373e-05	0.002486	-1.77	10.63
		Metabolic pathways_Homo sapiens_hsa01100	0.0007174	0.006184	-1.84	9.35
		Adrenergic signaling in cardiomyocytes_Homo sapiens_hsa04261	0.000471	0.006184	-1.78	9.07
		Pathogenic Escherichia coli infection_Homo sapiens_hsa05130	0.0003315	0.006184	-1.78	9.06
		Thyroid hormone synthesis_Homo sapiens_hsa04918	0.0007026	0.006184	-1.68	8.53
		Phagosome_Homo sapiens_hsa04145	0.0005471	0.006184	-1.61	8.19
		Bile secretion_Homo sapiens_hsa04976	0.0007026	0.006184	-1.6	8.13
		Insulin secretion_Homo sapiens_hsa04911	0.001185	0.007705	-1.56	7.61
		Biosynthesis of amino acids_Homo sapiens_hsa01230	0.0007928	0.006184	-1.48	7.54
		Thyroid hormone signaling pathway_Homo sapiens_hsa04919	0.003027	0.01574	-1.49	6.17
		Dopaminergic synapse_Homo sapiens_hsa04728	0.00389	0.01782	-1.47	5.91
		AMPK signaling pathway_Homo sapiens_hsa04152	0.003481	0.01697	-1.41	5.74
		Tight junction_Homo sapiens_hsa04530	0.004792	0.01967	-1.27	4.98
		Selenocompound metabolism_Homo sapiens_hsa00450	0.0007811	0.006184	-0.9	4.59
		One carbon pool by folate_Homo sapiens_hsa00670	0.001086	0.007702	-0.86	4.19
		Aldosterone-regulated sodium reabsorption_Homo sapiens_hsa04960	0.004112	0.01782	-0.99	3.98
		Endocrine and other factor-regulated calcium reabsorption_Homo sapiens_hsa04961	0.005925	0.02201	-1.03	3.92
		Gastric acid secretion_Homo sapiens_hsa04971	0.0142	0.04814	-1.27	3.84
		Carbohydrate digestion and absorption_Homo sapiens_hsa04973	0.005443	0.02123	-0.94	3.63
		Proximal tubule bicarbonate reclamation_Homo sapiens_hsa04964	0.00144	0.008638	-0.73	3.47
		Mineral absorption_Homo sapiens_hsa04978	0.006945	0.02462	-0.85	3.16
		Fatty acid elongation_Homo sapiens_hsa00062	0.001702	0.009481	-0.63	2.95
		Trans-sulfuration and one carbon metabolism_Homo sapiens_WP2525	6.52e-05	0.004173	-2.2	12.07
		Pathogenic Escherichia coli infection_Homo sapiens_WP2272	0.0003315	0.01061	-1.95	8.85
		Parkin-Ubiquitin Proteasomal System pathway_Homo sapiens_WP2359	0.0006741	0.01438	-1.88	7.99
		One Carbon Metabolism_Homo sapiens_WP241	0.002134	0.02732	-1.9	6.85
		One Carbon Metabolism_Mus musculus_WP435	0.002134	0.02732	-1.81	6.5
	MP	MP0003633_abnormal_nervous_system_	0.0003663	0.01319	-1.3	5.64
		MP0003632_abnormal_nervous_system_	0.001477	0.01773	-1.07	4.3
		MP0010769_abnormal_survival_	0.0009027	0.01625	-0.82	3.39
		MP0002272_abnormal_nervous_system_	0.0002288	0.02586	-1.83	6.69
		MP0002064_seizures_	0.001135	0.04274	-1.92	6.05
		MP0002572_abnormal_emotion/affect_behav_	0.002111	0.0481	-1.9	5.77
		MP0002882_abnormal_neuron_morphology_	0.0006634	0.03748	-1.28	4.2
		MP0002152_abnormal_brain_morphology_	0.002128	0.0481	-1.37	4.14
	TRANSFAC/JASPAR PWM	none
	HPO	Dysarthria (HP:0001260)	2.19e-12	5.63e-10	-2.23	47.43
		Autosomal recessive inheritance (HP:0000007)	1.41e-10	9.14e-09	-2.3	42.52
		Spastic tetraplegia (HP:0002510)	7.15e-12	9.19e-10	-1.96	40.76
		Infantile onset (HP:0003593)	4.86e-10	2.08e-08	-2.27	40.16
		Hypoplasia of the corpus callosum (HP:0002079)	1.42e-10	9.14e-09	-2.08	38.46
		Cerebellar atrophy (HP:0001272)	1.25e-09	4.59e-08	-2.08	35.07
		Choreoathetosis (HP:0001266)	4.83e-10	2.08e-08	-1.97	34.83
		Irritability (HP:0000737)	2.31e-09	7.41e-08	-1.85	30.45
		Progressive microcephaly (HP:0000253)	2.25e-07	6.429e-06	-1.89	22.61
		Intellectual disability, severe (HP:0010864)	3.24e-07	8.337e-06	-1.8	20.99
		Confusion (HP:0001289)	4.936e-06	0.0001057	-1.79	16.42
		Congenital onset (HP:0003577)	2.493e-05	0.000356	-2.01	15.95
		Tetraplegia (HP:0002445)	3.885e-06	9.077e-05	-1.71	15.94
		Megaloblastic anemia (HP:0001889)	7.568e-06	0.0001496	-1.76	15.53
		Poor speech (HP:0002465)	1.782e-05	0.0002862	-1.85	15.07
		Morphological abnormality of the pyramidal tract (HP:0002062)	4.336e-05	0.0005572	-1.99	14.91
		Muscular hypotonia of the trunk (HP:0008936)	8.523e-06	0.0001565	-1.69	14.79
		Incomplete penetrance (HP:0003829)	1.31e-05	0.0002245	-1.74	14.63
		Myoclonus (HP:0001336)	2.175e-05	0.0003289	-1.78	14.29
		Postnatal microcephaly (HP:0005484)	4.336e-05	0.0005572	-1.87	14.03
		Intellectual disability, profound (HP:0002187)	5.356e-05	0.0006256	-1.88	13.87
		Generalized tonic-clonic seizures (HP:0002069)	4.828e-05	0.0005909	-1.78	13.23
		Optic atrophy (HP:0000648)	0.0002914	0.00234	-2.17	13.14
		Delayed myelination (HP:0012448)	0.0001098	0.001128	-1.82	12.36
		Dysphagia (HP:0002015)	0.0001923	0.001854	-1.95	12.24
		Macrocytic anemia (HP:0001972)	0.0001013	0.001128	-1.79	12.14
		Autosomal dominant inheritance (HP:0000006)	0.0003576	0.002626	-2	11.88
		Leukodystrophy (HP:0002415)	0.0001098	0.001128	-1.71	11.61
		Specific learning disability (HP:0001328)	0.0002077	0.001856	-1.75	11.02
		Variable expressivity (HP:0003828)	0.0004246	0.002949	-1.88	10.96
		Polymicrogyria (HP:0002126)	0.0001948	0.001854	-1.71	10.74
		Rigidity (HP:0002063)	0.0003497	0.002626	-1.61	9.56
		Paresthesia (HP:0003401)	0.0007619	0.004895	-1.79	9.5
		Gait ataxia (HP:0002066)	0.0003497	0.002626	-1.53	9.11
		Migraine (HP:0002076)	0.002174	0.01074	-1.77	8.04
		Vomiting (HP:0002013)	0.002355	0.01121	-1.63	7.31
		CNS hypomyelination (HP:0003429)	0.001316	0.007199	-1.46	7.23
		Paraparesis (HP:0002385)	0.001316	0.007199	-1.44	7.13
		Babinski sign (HP:0003487)	0.003249	0.01369	-1.59	6.84
		Intellectual disability, moderate (HP:0002342)	0.001316	0.007199	-1.36	6.69
		Dysdiadochokinesis (HP:0002075)	0.0009791	0.005991	-1.3	6.67
		Inability to walk (HP:0002540)	0.0009791	0.005991	-1.3	6.63
		Torticollis (HP:0000473)	0.001316	0.007199	-1.33	6.58
		External ophthalmoplegia (HP:0000544)	0.001568	0.008395	-1.36	6.49
		Generalized myoclonic seizures (HP:0002123)	0.001985	0.01	-1.4	6.45
		Intention tremor (HP:0002080)	0.001316	0.007199	-1.3	6.42
		Macular degeneration (HP:0000608)	0.001985	0.01	-1.39	6.42
		Ptosis (HP:0000508)	0.009339	0.03582	-1.92	6.4
		Hypsarrhythmia (HP:0002521)	0.002448	0.01144	-1.38	6.17
		EEG with generalized epileptiform discharges (HP:0011198)	0.002613	0.01178	-1.37	6.09
		Focal dystonia (HP:0004373)	0.002289	0.0111	-1.34	6.03
		Epileptiform EEG discharges (HP:0011182)	0.002783	0.01212	-1.36	6.02
		Craniofacial dystonia (HP:0012179)	0.001985	0.01	-1.31	6.01
		Depression (HP:0000716)	0.003323	0.01377	-1.39	5.97
		Lower limb muscle weakness (HP:0007340)	0.002783	0.01212	-1.33	5.85
		Cortical visual impairment (HP:0100704)	0.0006903	0.004549	-1.07	5.79
		Hemiparesis (HP:0001269)	0.0005251	0.003552	-1.02	5.76
		Bradykinesia (HP:0002067)	0.003708	0.01513	-1.37	5.75
		Spastic paraplegia (HP:0001258)	0.002613	0.01178	-1.29	5.73
		Paraplegia (HP:0010550)	0.003138	0.01344	-1.28	5.52
		Congenital cataract (HP:0000519)	0.00498	0.01969	-1.35	5.32
		Vertigo (HP:0002321)	0.00498	0.01969	-1.31	5.16
		Arthrogryposis multiplex congenita (HP:0002804)	0.01109	0.0419	-1.53	4.85
		Dysmetria (HP:0001310)	0.005443	0.0212	-1.25	4.8
		Intellectual disability, mild (HP:0001256)	0.01141	0.04252	-1.29	4.06
		Hemiplegia (HP:0002301)	0.0003821	0.002728	-0.64	3.78
		Diplopia (HP:0000651)	0.0002613	0.002166	-0.57	3.48
		Abnormality of binocular vision (HP:0011514)	0.0002613	0.002166	-0.53	3.25
		Mutism (HP:0002300)	0.0002094	0.001856	-0.32	2.02
EPI/SFD	GO	microtubule-based process (GO:0007017)	1.15e-11	2.39e-09	-2.43	48.24
		mitotic cell cycle (GO:0000278)	5.28e-12	2.2e-09	-2.3	45.95
		purine nucleoside monophosphate metabolic process (GO:0009126)	1.98e-10	2.06e-08	-2.4	42.43
		purine ribonucleoside monophosphate metabolic process (GO:0009167)	1.93e-10	2.06e-08	-2.4	42.4
		ribonucleoside monophosphate metabolic process (GO:0009161)	2.62e-10	2.18e-08	-2.39	42.11
		nucleoside monophosphate metabolic process (GO:0009123)	3.3e-10	2.29e-08	-2.38	41.88
		nucleoside monophosphate catabolic process (GO:0009125)	1.49e-09	4.98e-08	-2.34	39.34
		ATP catabolic process (GO:0006200)	1.23e-09	4.98e-08	-2.33	39.2
		purine nucleoside monophosphate catabolic process (GO:0009128)	1.42e-09	4.98e-08	-2.33	39.12
		ribonucleoside monophosphate catabolic process (GO:0009158)	1.38e-09	4.98e-08	-2.33	39.11
		purine ribonucleoside monophosphate catabolic process (GO:0009169)	1.38e-09	4.98e-08	-2.32	39.07
		sister chromatid segregation (GO:0000819)	9.59e-09	2.67e-07	-2.57	38.85
		microtubule-based movement (GO:0007018)	8.46e-10	4.98e-08	-2.29	38.48
		chromosome organization (GO:0051276)	1.55e-09	4.98e-08	-2.27	38.13
		ATP metabolic process (GO:0046034)	3.76e-09	1.12e-07	-2.36	37.7
		nuclear division (GO:0000280)	2.14e-08	5.58e-07	-2.28	32.81
		organelle fission (GO:0048285)	3.88e-08	8.99e-07	-2.31	32.11
		chromosome segregation (GO:0007059)	3.86e-08	8.99e-07	-2.14	29.72
		regulation of cell division (GO:0051302)	1.54e-07	3.368e-06	-2.35	29.6
		regulation of mitotic cell cycle phase transition (GO:1901990)	2.32e-07	4.608e-06	-2.35	28.87
		regulation of cell cycle phase transition (GO:1901987)	3.12e-07	5.919e-06	-2.33	28.1
		mitotic nuclear division (GO:0007067)	1.78e-07	3.715e-06	-2.23	27.91
		regulation of cell cycle process (GO:0010564)	5.56e-07	1.007e-05	-2.4	27.64
		mitotic sister chromatid segregation (GO:0000070)	1.301e-06	2.261e-05	-2.54	27.2
		regulation of mitotic cell cycle (GO:0007346)	3.075e-06	4.511e-05	-2.39	23.96
		negative regulation of mitotic cell cycle phase transition (GO:1901991)	1.785e-06	2.977e-05	-2.27	23.67
		negative regulation of cell cycle phase transition (GO:1901988)	2.181e-06	3.498e-05	-2.26	23.18
		negative regulation of mitotic cell cycle (GO:0045930)	3.403e-06	4.59e-05	-2.28	22.75
		antigen processing and presentation of peptide or polysaccharide antigen via MHC class II (GO:0002504)	3.412e-06	4.59e-05	-2.17	21.71
		antigen processing and presentation of exogenous peptide antigen via MHC class II (GO:0019886)	3.006e-06	4.511e-05	-2.17	21.67
		negative regulation of cell cycle process (GO:0010948)	7.01e-06	8.858e-05	-2.32	21.62
		antigen processing and presentation of peptide antigen via MHC class II (GO:0002495)	3.137e-06	4.511e-05	-2.15	21.52
		mitotic cell cycle checkpoint (GO:0007093)	4.518e-06	5.888e-05	-2.13	20.7
		regulation of proteasomal ubiquitin-dependent protein catabolic process (GO:0032434)	7.249e-06	8.891e-05	-2.21	20.66
		regulation of proteasomal protein catabolic process (GO:0061136)	1.322e-05	0.0001574	-2.23	19.55
		regulation of mitotic metaphase/anaphase transition (GO:0030071)	1.486e-05	0.0001721	-2.22	19.22
		regulation of proteolysis involved in cellular protein catabolic process (GO:1903050)	1.899e-05	0.0002083	-2.23	18.9
		regulation of metaphase/anaphase transition of cell cycle (GO:1902099)	1.591e-05	0.0001793	-2.17	18.68
		regulation of cellular protein catabolic process (GO:1903362)	2.277e-05	0.0002434	-2.24	18.65
		cell cycle checkpoint (GO:0000075)	2.335e-05	0.0002434	-2.18	18.16
		antigen processing and presentation of exogenous peptide antigen (GO:0002478)	3.346e-05	0.0003403	-2.19	17.53
		antigen processing and presentation of exogenous antigen (GO:0019884)	3.502e-05	0.0003477	-2.2	17.5
		antigen processing and presentation of peptide antigen (GO:0048002)	4.55e-05	0.0004413	-2.19	16.94
		negative regulation of cell cycle (GO:0045786)	8.737e-05	0.0007752	-2.36	16.91
		positive regulation of viral genome replication (GO:0045070)	0.0001748	0.00135	-2.46	16.25
		antigen processing and presentation (GO:0019882)	9.729e-05	0.000828	-2.21	15.67
		negative regulation of cell division (GO:0051782)	5.054e-05	0.000479	-2.05	15.66
		regulation of protein catabolic process (GO:0042176)	0.0001698	0.001336	-2.35	15.53
		kinetochore organization (GO:0051383)	8.944e-05	0.000777	-2.17	15.51
		microtubule cytoskeleton organization (GO:0000226)	0.0001351	0.001105	-2.27	15.45
		metaphase plate congression (GO:0051310)	0.0001555	0.001247	-2.21	14.8
		kinetochore assembly (GO:0051382)	6.315e-05	0.0005852	-1.97	14.64
		cytokinesis (GO:0000910)	8.653e-05	0.0007752	-2.01	14.38
		DNA integrity checkpoint (GO:0031570)	0.0001114	0.0009293	-2.02	14.09
		regulation of mitosis (GO:0007088)	0.0002436	0.001847	-2.11	13.3
		establishment of chromosome localization (GO:0051303)	0.0003142	0.002339	-2.16	13.08
		hyaluronan metabolic process (GO:0030212)	0.0005268	0.003601	-2.21	12.42
		regulation of nuclear division (GO:0051783)	0.0004496	0.003201	-2.15	12.32
		regulation of G2/M transition of mitotic cell cycle (GO:0010389)	0.0006343	0.003833	-2.19	12.21
		negative regulation of sister chromatid segregation (GO:0033046)	0.0006343	0.003833	-2.18	12.12
		chromosome condensation (GO:0030261)	0.0004606	0.003201	-2.11	12.12
		negative regulation of mitotic metaphase/anaphase transition (GO:0045841)	0.0006343	0.003833	-2.17	12.1
		negative regulation of chromosome segregation (GO:0051985)	0.0007114	0.004009	-2.18	12.06
		negative regulation of mitotic sister chromatid segregation (GO:0033048)	0.0006343	0.003833	-2.17	12.05
		negative regulation of mitotic sister chromatid separation (GO:2000816)	0.0006343	0.003833	-2.16	12.01
		mitotic spindle assembly checkpoint (GO:0007094)	0.0005616	0.003777	-2.15	12.01
		negative regulation of metaphase/anaphase transition of cell cycle (GO:1902100)	0.0006723	0.004005	-2.13	11.76
		spindle assembly checkpoint (GO:0071173)	0.0005974	0.003833	-2.11	11.75
		G2/M transition of mitotic cell cycle (GO:0000086)	0.0004592	0.003201	-2.03	11.69
		cell cycle G2/M phase transition (GO:0044839)	0.0004592	0.003201	-2.03	11.67
		DNA packaging (GO:0006323)	0.0007114	0.004009	-2.11	11.66
		regulation of cell cycle G2/M phase transition (GO:1902749)	0.0007114	0.004009	-2.1	11.58
		G2 DNA damage checkpoint (GO:0031572)	0.0006343	0.003833	-2.07	11.53
		mitotic spindle checkpoint (GO:0071174)	0.0007114	0.004009	-2.05	11.3
		establishment of organelle localization (GO:0051656)	0.0007972	0.004374	-2.07	11.26
		microtubule bundle formation (GO:0001578)	0.0008784	0.004757	-2.09	11.2
		regulation of sister chromatid segregation (GO:0033045)	0.0009683	0.004985	-2.06	10.93
		regulation of mitotic sister chromatid segregation (GO:0033047)	0.0009683	0.004985	-2.06	10.91
		regulation of mitotic sister chromatid separation (GO:0010965)	0.0009683	0.004985	-2.05	10.88
		mitotic DNA integrity checkpoint (GO:0044774)	0.0007515	0.004179	-1.98	10.86
		positive regulation of cell cycle process (GO:0090068)	0.001733	0.008028	-2.22	10.7
		negative regulation of mitosis (GO:0045839)	0.001063	0.005403	-2.03	10.58
		coagulation (GO:0050817)	0.001598	0.007661	-2.17	10.56
		blood coagulation (GO:0007596)	0.001598	0.007661	-2.17	10.55
		hemostasis (GO:0007599)	0.001674	0.007844	-2.16	10.47
		spindle checkpoint (GO:0031577)	0.0009228	0.004934	-1.97	10.46
		negative regulation of proteasomal ubiquitin-dependent protein catabolic process (GO:0032435)	0.001481	0.007354	-2.03	9.98
		cellular protein complex assembly (GO:0043623)	0.002666	0.0117	-2.19	9.76
		organ regeneration (GO:0031100)	0.001425	0.007161	-1.97	9.72
		positive regulation of cell cycle (GO:0045787)	0.003364	0.01432	-2.27	9.63
		negative regulation of proteasomal protein catabolic process (GO:1901799)	0.001656	0.007844	-1.98	9.62
		negative regulation of nuclear division (GO:0051784)	0.001597	0.007661	-1.92	9.34
		regulation of viral genome replication (GO:0045069)	0.001777	0.008144	-1.93	9.3
		regulation of chromosome segregation (GO:0051983)	0.002166	0.009712	-1.98	9.19
		negative regulation of proteolysis involved in cellular protein catabolic process (GO:1903051)	0.002032	0.009212	-1.94	9.09
		negative regulation of cellular protein catabolic process (GO:1903363)	0.002234	0.009912	-1.94	8.93
		mitotic cell cycle phase transition (GO:0044772)	0.00333	0.01432	-2.09	8.87
		negative regulation of proteolysis (GO:0045861)	0.004244	0.01728	-2.18	8.83
		cell cycle phase transition (GO:0044770)	0.003433	0.01445	-2.08	8.82
		positive regulation of viral process (GO:0048524)	0.003551	0.01466	-2.03	8.58
		negative regulation of protein processing (GO:0010955)	0.004816	0.01894	-2.16	8.57
		negative regulation of protein maturation (GO:1903318)	0.004816	0.01894	-2.16	8.56
		negative regulation of chromosome organization (GO:2001251)	0.003465	0.01445	-1.94	8.23
		DNA damage checkpoint (GO:0000077)	0.003215	0.01397	-1.87	7.98
		negative regulation of protein catabolic process (GO:0042177)	0.005048	0.01949	-2.02	7.97
		meiotic cell cycle process (GO:1903046)	0.004651	0.01865	-1.99	7.93
		regeneration (GO:0031099)	0.005048	0.01949	-1.96	7.71
		DNA conformation change (GO:0071103)	0.005253	0.0201	-1.92	7.51
		cytoskeleton-dependent intracellular transport (GO:0030705)	0.005781	0.02172	-1.95	7.48
		maintenance of location in cell (GO:0051651)	0.005673	0.02151	-1.93	7.4
		regulation of cyclin-dependent protein serine/threonine kinase activity (GO:0000079)	0.004269	0.01728	-1.81	7.36
		positive regulation of multi-organism process (GO:0043902)	0.007996	0.02951	-2.02	7.13
		positive regulation of cell division (GO:0051781)	0.007625	0.02839	-1.95	6.94
		negative regulation of cellular component organization (GO:0051129)	0.01457	0.04372	-2.15	6.72
		mucopolysaccharide metabolic process (GO:1903510)	0.008122	0.02971	-1.91	6.7
		negative regulation of cellular catabolic process (GO:0031330)	0.01097	0.03572	-2	6.67
		regulation of viral process (GO:0050792)	0.012	0.03774	-2	6.55
		cell division (GO:0051301)	0.009027	0.03085	-1.88	6.54
		regulation of chromosome organization (GO:0033044)	0.01517	0.04399	-2.02	6.32
		maintenance of location (GO:0051235)	0.012	0.03774	-1.92	6.28
		regulation of symbiosis, encompassing mutualism through parasitism (GO:0043903)	0.01551	0.04429	-1.96	6.12
		glycosaminoglycan metabolic process (GO:0030203)	0.01354	0.04184	-1.89	5.99
		aminoglycan metabolic process (GO:0006022)	0.01501	0.04399	-1.89	5.89
		kinesin complex (GO:0005871)	1.01e-13	5.23e-12	-2.34	60.8
		microtubule (GO:0005874)	7.27e-11	1.73e-09	-2.4	48.43
		microtubule associated complex (GO:0005875)	9.99e-11	1.73e-09	-2.2	44.48
		midbody (GO:0030496)	6.03e-10	6.27e-09	-2.22	41.9
		condensed chromosome outer kinetochore (GO:0000940)	5.4e-10	6.27e-09	-2.03	38.38
		spindle (GO:0005819)	4.82e-08	4.18e-07	-2.1	30.81
		chromosome, centromeric region (GO:0000775)	6.68e-07	4.961e-06	-2.05	25.1
		kinetochore (GO:0000776)	3.705e-06	2.408e-05	-2.09	22.19
		chromosomal region (GO:0098687)	9.443e-06	5.456e-05	-2	19.62
		spindle microtubule (GO:0005876)	1.486e-05	7.726e-05	-2.04	19.33
		chromosome (GO:0005694)	2.979e-05	0.0001408	-2.13	18.92
		spindle pole (GO:0000922)	4.395e-05	0.0001905	-2.02	17.28
		cytosol (GO:0005829)	0.000156	0.0005794	-1.85	13.82
		nucleolus (GO:0005730)	0.0002384	0.0007748	-1.93	13.82
		centrosome (GO:0005813)	0.0005842	0.001688	-2.04	13
		pronucleus (GO:0045120)	0.0001748	0.0006061	-1.69	12.52
		microtubule organizing center (GO:0005815)	0.001105	0.002872	-2.03	11.87
		nucleoplasm (GO:0005654)	0.0007486	0.002049	-1.91	11.85
		spindle midzone (GO:0051233)	0.0002633	0.0008053	-1.6	11.37
		condensed chromosome kinetochore (GO:0000777)	7.573e-05	0.0003029	-1.24	10.05
		condensed chromosome (GO:0000793)	0.001264	0.003129	-1.63	9.4
		cytoplasmic microtubule (GO:0005881)	0.001839	0.004348	-1.71	9.32
		nuclear chromosome part (GO:0044454)	0.005296	0.01197	-1.98	8.78
		microtubule cytoskeleton (GO:0015630)	0.007625	0.01652	-1.67	6.86
		mitotic spindle (GO:0072686)	0.03037	0.0564	-1.25	3.6
		nucleoid (GO:0009295)	0.04522	0.07838	-1.39	3.54
		intercellular bridge (GO:0045171)	0.03782	0.06782	-1.31	3.52
		nuclear chromosome (GO:0000228)	0.06089	0.1021	-1.46	3.32
		centriole (GO:0005814)	0.07632	0.1134	-1.43	3.11
		nuclear matrix (GO:0016363)	0.06812	0.1073	-1.36	3.04
		proteasome complex (GO:0000502)	0.06709	0.1073	-1.34	3
		transcriptional repressor complex (GO:0017053)	0.07427	0.1134	-1.32	2.88
		DNA packaging complex (GO:0044815)	0.0814	0.1176	-1.34	2.87
		microtubule organizing center part (GO:0044450)	0.1094	0.1524	-1.47	2.76
		peroxisome (GO:0005777)	0.1133	0.1524	-1.45	2.73
		nuclear envelope (GO:0005635)	0.1143	0.1524	-1.44	2.7
		organelle envelope (GO:0031967)	0.127	0.1572	-1.41	2.61
		microbody (GO:0042579)	0.127	0.1572	-1.39	2.57
		envelope (GO:0031975)	0.127	0.1572	-1.37	2.53
		actin cytoskeleton (GO:0015629)	0.1922	0.2324	-1.46	2.13
		microtubule plus-end (GO:0035371)	0.01638	0.03155	-0.55	1.89
		chromatin (GO:0000785)	0.2741	0.324	-1.54	1.74
		focal adhesion (GO:0005925)	0.3235	0.3663	-1.49	1.5
		cell-substrate adherens junction (GO:0005924)	0.3281	0.3663	-1.49	1.49
		cell-substrate junction (GO:0030055)	0.3311	0.3663	-1.49	1.49
		adherens junction (GO:0005912)	0.3626	0.3928	-1.44	1.35
		anchoring junction (GO:0070161)	0.3725	0.3953	-1.43	1.33
		intracellular (GO:0005622)	0.5589	0.5812	-1.49	0.81
		Golgi apparatus (GO:0005794)	0.6221	0.6343	-1.37	0.62
		extracellular vesicular exosome (GO:0070062)	0.9598	0.9598	-1.27	0.05
		condensed chromosome, centromeric region (GO:0000779)	0.01204	0.02407	0.61	-2.28
		female pronucleus (GO:0001939)	0.008768	0.01824	1.76	-7.06
		microtubule binding (GO:0008017)	7e-12	1.82e-10	-2.4	53.89
		microtubule motor activity (GO:0003777)	1.7e-12	8.81e-11	-2.28	52.85
		tubulin binding (GO:0015631)	1.09e-10	1.42e-09	-2.39	48.73
		motor activity (GO:0003774)	7.3e-11	1.27e-09	-2.26	46.39
		ATPase activity (GO:0016887)	5.42e-09	5.63e-08	-2.53	42.16
		ATP binding (GO:0005524)	1.27e-07	1.102e-06	-2.34	32.06
		plus-end-directed microtubule motor activity (GO:0008574)	0.0001555	0.001155	-2.56	17.3
		protein C-terminus binding (GO:0008022)	0.0007174	0.004663	-2.27	12.19
		protein kinase binding (GO:0019901)	0.001203	0.006953	-2.45	12.17
		kinase binding (GO:0019900)	0.001793	0.009322	-2.45	11.45
		ubiquitin binding (GO:0043130)	0.003215	0.0152	-2.26	9.46
		small conjugating protein binding (GO:0032182)	0.004176	0.01809	-2.32	9.32
	MP	MP0003077_abnormal_cell_cycle_	0.0009734	0.03504	-1.85	6.21
	TRANSFAC/JASPAR PWM	none
	HPO	none
EPI/SFD/NLF	GO	dolichol-linked oligosaccharide biosynthetic process (GO:0006488)	8.866e-06	0.003892	-2.54	14.09
		nitric oxide mediated signal transduction (GO:0007263)	0.0001856	0.01521	-2.67	11.17
		regulation of type B pancreatic cell apoptotic process (GO:2000674)	4.943e-05	0.007233	-2.24	11.06
		regulation of endoplasmic reticulum stress-induced intrinsic apoptotic signaling pathway (GO:1902235)	3.847e-05	0.007233	-2.07	10.19
		protein N-linked glycosylation via asparagine (GO:0018279)	0.0002016	0.01521	-2.21	9.23
		peptidyl-asparagine modification (GO:0018196)	0.0002079	0.01521	-2.2	9.23
		protein N-linked glycosylation (GO:0006487)	0.0002553	0.01601	-2.19	9.05
		insulin secretion (GO:0030073)	0.0008015	0.04202	-2.41	7.63
		carbohydrate derivative biosynthetic process (GO:1901137)	0.0009794	0.04202	-2.33	7.39
		regulation of insulin secretion (GO:0050796)	0.001053	0.04202	-2.26	7.16
		endocrine pancreas development (GO:0031018)	0.0009953	0.04202	-2.24	7.11
		regulation of peptide hormone secretion (GO:0090276)	0.001452	0.04484	-2.28	7.09
		regulation of peptide secretion (GO:0002791)	0.001519	0.04484	-2.28	7.08
		regulation of peptide transport (GO:0090087)	0.002573	0.04911	-2.33	7.04
		regulation of hormone levels (GO:0010817)	0.002511	0.04911	-2.33	7.03
		alcohol catabolic process (GO:0046164)	0.001698	0.04484	-2.25	6.99
		proteasome-mediated ubiquitin-dependent protein catabolic process (GO:0043161)	0.001832	0.04484	-2.25	6.99
		proteasomal protein catabolic process (GO:0010498)	0.002017	0.04484	-2.24	6.96
		regulation of hormone secretion (GO:0046883)	0.002542	0.04911	-2.3	6.92
		post-translational protein modification (GO:0043687)	0.00199	0.04484	-2.19	6.8
		peptide hormone secretion (GO:0030072)	0.001901	0.04484	-2.11	6.55
		positive regulation of insulin secretion (GO:0032024)	0.001698	0.04484	-2.11	6.54
		peptide secretion (GO:0002790)	0.002043	0.04484	-2.1	6.53
		organic hydroxy compound catabolic process (GO:1901616)	0.002825	0.04913	-2.16	6.51
		positive regulation of peptide hormone secretion (GO:0090277)	0.002741	0.04913	-2.09	6.3
		positive regulation of peptide secretion (GO:0002793)	0.002909	0.04913	-2.09	6.28
		coenzyme binding (GO:0050662)	6.935e-05	0.00335	-2.41	13.71
		flavin adenine dinucleotide binding (GO:0050660)	9.307e-05	0.00335	-2.35	13.38
		cofactor binding (GO:0048037)	0.0002636	0.006178	-2.47	12.54
		oxidoreductase activity, acting on the CH-OH group of donors, NAD or NADP as acceptor (GO:0016616)	0.0003432	0.006178	-2.3	11.7
		oxidoreductase activity, acting on CH-OH group of donors (GO:0016614)	0.0005026	0.007238	-2.27	11.2
		transcription factor binding (GO:0008134)	0.002102	0.02523	-2.35	8.63
	KEGG/WikiPathways	Maturity onset diabetes of the young_Homo sapiens_hsa04950	3.877e-06	0.0001008	-1.84	16.93
		Type II diabetes mellitus_Homo sapiens_hsa04930	2.534e-05	0.0003295	-1.96	15.69
		Metabolic pathways_Homo sapiens_hsa01100	0.002859	0.01858	-1.94	7.72
		N-Glycan biosynthesis_Homo sapiens_hsa00510	0.001568	0.01359	-1.7	7.29
		Insulin secretion_Homo sapiens_hsa04911	0.004636	0.02411	-1.78	6.63
		Type II diabetes mellitus_Homo sapiens_WP1584	2.303e-06	6.219e-05	-2.02	19.55
	MP	MP0002164_abnormal_gland_physiology_	0.001186	0.04369	-1.92	6
		MP0001944_abnormal_pancreas_morphology_	8.151e-05	0.008151	-1.84	8.86
		MP0001764_abnormal_homeostasis_	0.002116	0.03526	-2.03	6.79
		MP0002693_abnormal_pancreas_physiology_	0.001659	0.03347	-1.79	6.1
		MP0001731_abnormal_postnatal_growth_	0.001543	0.03347	-1.67	5.69
		MP0010770_preweaning_lethality_	0.001674	0.03347	-1.32	4.49
		MP0002082_postnatal_lethality_	0.001666	0.03347	-1.32	4.49
		MP0010769_abnormal_survival_	0.002745	0.03811	-1.25	4.1
		MP0010768_mortality/aging_	0.003049	0.03811	-1.23	4.03
	TRANSFAC/JASPAR PWM	THRB (human)	5.935e-05	0.01092	-1.7	7.68
	HPO	Autosomal recessive inheritance (HP:0000007)	1.386e-05	0.00151	-2.32	15.05
		Abnormal glycosylation (HP:0012345)	0.0002588	0.004701	-2.08	11.16
		Abnormal protein N-linked glycosylation (HP:0012347)	0.0002588	0.004701	-2.05	11.01
		Abnormal protein glycosylation (HP:0012346)	0.0002588	0.004701	-2.03	10.9
		Abnormal isoelectric focusing of serum transferrin (HP:0003160)	0.0002588	0.004701	-2.02	10.82
		Type I transferrin isoform profile (HP:0003642)	0.0001245	0.004701	-1.96	10.52
		Progressive disorder (HP:0003676)	0.0006756	0.01052	-2.14	9.73
		Infantile onset (HP:0003593)	0.003364	0.04583	-2.25	6.94
EPI/NONE	GO	protein polymerization (GO:0051258)	3.13e-19	1.56e-17	-2.27	87.71
		cellular protein complex assembly (GO:0043623)	2.84e-14	2.74e-13	-2.43	70.19
		GTP metabolic process (GO:0046039)	3.03e-14	2.74e-13	-2.3	66.41
		guanosine-containing compound metabolic process (GO:1901068)	4.25e-14	3.03e-13	-2.29	65.98
		guanosine-containing compound catabolic process (GO:1901069)	2.06e-14	2.74e-13	-2.27	65.57
		GTP catabolic process (GO:0006184)	1.87e-14	2.74e-13	-2.27	65.54
		'de novo' posttranslational protein folding (GO:0051084)	3.28e-14	2.74e-13	-2.25	64.97
		'de novo' protein folding (GO:0006458)	6.06e-14	3.79e-13	-2.2	62.91
		microtubule-based process (GO:0007017)	2.11e-12	1.17e-11	-2.41	60.72
		protein folding (GO:0006457)	3.44e-10	1.72e-09	-2.28	46.07
		cytoskeleton-dependent intracellular transport (GO:0030705)	1.41e-07	6.43e-07	-2.23	31.86
		cell division (GO:0051301)	3.58e-07	1.492e-06	-2.16	29.03
		cellular response to interleukin-4 (GO:0071353)	7.845e-05	0.0003017	-2.71	21.95
		response to interleukin-4 (GO:0070670)	0.0001107	0.0003954	-2.57	20.15
		microtubule cytoskeleton organization (GO:0000226)	0.0002045	0.0006816	-2.36	17.21
		G2/M transition of mitotic cell cycle (GO:0000086)	0.002081	0.006119	-2.14	10.91
		cell cycle G2/M phase transition (GO:0044839)	0.002081	0.006119	-2.14	10.9
		natural killer cell mediated immunity (GO:0002228)	0.007476	0.01774	-2.46	9.92
		natural killer cell mediated cytotoxicity (GO:0042267)	0.007476	0.01774	-2.46	9.9
		regulation of short-term neuronal synaptic plasticity (GO:0048172)	0.00499	0.01313	-2.22	9.6
		mitotic cell cycle phase transition (GO:0044772)	0.007993	0.01774	-2.27	9.17
		cell cycle phase transition (GO:0044770)	0.00816	0.01774	-2.27	9.15
		gamma-aminobutyric acid signaling pathway (GO:0007214)	0.01194	0.02487	-2.41	8.91
		regulation of long-term neuronal synaptic plasticity (GO:0048169)	0.01342	0.02581	-2.43	8.88
		synaptic vesicle maturation (GO:0016188)	0.003994	0.01109	-1.97	8.85
		leukocyte mediated cytotoxicity (GO:0001909)	0.01293	0.02581	-2.32	8.47
		cellular response to cytokine stimulus (GO:0071345)	0.02197	0.03662	-2.39	7.91
		mitotic cell cycle (GO:0000278)	0.01645	0.03047	-2.24	7.82
		spindle assembly (GO:0051225)	0.01933	0.03453	-2.24	7.55
		regulation of neuronal synaptic plasticity (GO:0048168)	0.02326	0.03751	-2.23	7.32
		cell killing (GO:0001906)	0.0213	0.03662	-2.15	7.1
		lymphocyte mediated immunity (GO:0002449)	0.02619	0.04093	-2.13	6.81
		neuron-neuron synaptic transmission (GO:0007270)	0.02863	0.04338	-2.01	6.29
		microtubule (GO:0005874)	4.45e-13	1.16e-11	-2.42	60.96
		cytoplasmic microtubule (GO:0005881)	2.738e-06	3.559e-05	-2.29	23.49
		ribonucleoprotein granule (GO:0035770)	0.001334	0.008673	-2.26	10.71
		cytoplasmic ribonucleoprotein granule (GO:0036464)	0.001334	0.008673	-2.23	10.59
		synaptic membrane (GO:0097060)	0.005482	0.02376	-2.24	8.36
		excitatory synapse (GO:0060076)	0.009462	0.03514	-2.3	7.69
		presynaptic active zone (GO:0048786)	0.01243	0.04041	-2.27	7.28
		synapse part (GO:0044456)	0.01577	0.04555	-2.24	6.92
		nuclear envelope lumen (GO:0005641)	0.004492	0.02336	-1.57	5.9
		structural constituent of cytoskeleton (GO:0005200)	1.31e-17	4.45e-16	-2.32	82.13
		GTPase activity (GO:0003924)	9.65e-15	1.64e-13	-2.4	70.75
		guanyl nucleotide binding (GO:0019001)	1.17e-12	7.96e-12	-2.51	64.15
		guanyl ribonucleotide binding (GO:0032561)	1.15e-12	7.96e-12	-2.51	64.1
		GTP binding (GO:0005525)	7.64e-13	7.96e-12	-2.49	63.75
		GABA-A receptor activity (GO:0004890)	0.009462	0.03574	-2.87	9.56
		GTPase activating protein binding (GO:0032794)	0.006482	0.03149	-2.69	9.3
		GABA receptor activity (GO:0016917)	0.01095	0.03722	-2.82	9.27
		MHC class I protein binding (GO:0042288)	0.006482	0.03149	-2.53	8.75
		syntaxin-1 binding (GO:0017075)	0.008469	0.03574	-2.5	8.33
		MHC protein binding (GO:0042287)	0.01342	0.04148	-2.57	8.19
		SH2 domain binding (GO:0042169)	0.0154	0.04362	-2.41	7.56
		cholesterol binding (GO:0015485)	0.01687	0.04413	-2.39	7.45
		sterol binding (GO:0032934)	0.01884	0.04494	-2.25	6.98
		protein self-association (GO:0043621)	0.01983	0.04494	-2.21	6.86
		syntaxin binding (GO:0019905)	0.02179	0.0463	-2.07	6.35
	KEGG/WikiPathways	Pathogenic Escherichia coli infection_Homo sapiens_hsa05130	8.61e-20	8.61e-19	-1.87	77.62
		Gap junction_Homo sapiens_hsa04540	4.53e-18	2.27e-17	-1.77	67.91
		Phagosome_Homo sapiens_hsa04145	4.57e-16	1.52e-15	-1.66	56.59
		Apoptosis_Homo sapiens_hsa04210	3.83e-09	9.58e-09	-1.88	34.79
		Nicotine addiction_Homo sapiens_hsa05033	0.01983	0.03965	-1.68	5.42
		Pathogenic Escherichia coli infection_Homo sapiens_WP2272	8.61e-20	6.02e-19	-1.98	83.11
		Parkin-Ubiquitin Proteasomal System pathway_Homo sapiens_WP2359	6.66e-19	2.33e-18	-1.91	77.7
		Serotonin and anxiety_Mus musculus_WP2141	0.008469	0.01976	-1.85	7.28
	MP	none
	TRANSFAC/JASPAR PWM	none
	HPO	Hypoplasia of the brainstem (HP:0002365)	1.13e-09	2.14e-08	-2.12	37.39
		Aplasia/Hypoplasia of the brainstem (HP:0007362)	1.13e-09	2.14e-08	-2.11	37.21
		Polymicrogyria (HP:0002126)	5.09e-09	6.45e-08	-1.95	32.33
		Hypoplasia of the corpus callosum (HP:0002079)	1.551e-05	0.0001178	-2.07	18.71
		Pachygyria (HP:0001302)	0.0001567	0.0009923	-2.07	14.33
		Cortical dysplasia (HP:0002539)	6.29e-06	5.976e-05	-1.33	12.95
		Cerebellar hypoplasia (HP:0001321)	0.0004889	0.002654	-1.98	11.73
		Optic nerve hypoplasia (HP:0000609)	0.01194	0.02147	-1.99	7.63
		Heterotopia (HP:0002282)	0.008469	0.02129	-1.89	7.29
		Aplasia/Hypoplasia of the optic nerve (HP:0008058)	0.01392	0.02156	-1.9	7.28
		Lissencephaly (HP:0001339)	0.01392	0.02156	-1.89	7.27
		Excessive salivation (HP:0003781)	0.01243	0.02147	-1.89	7.26
		Drooling (HP:0002307)	0.01194	0.02147	-1.88	7.22
		Focal seizures (HP:0007359)	0.01144	0.02147	-1.84	7.07
		Intellectual disability, profound (HP:0002187)	0.0149	0.02156	-1.84	7.06
		Retinal dysplasia (HP:0007973)	0.005985	0.0204	-1.79	6.98
		Hemiparesis (HP:0001269)	0.00698	0.0204	-1.79	6.97
		Epileptic encephalopathy (HP:0200134)	0.008966	0.02129	-1.8	6.93
		Dialeptic seizures (HP:0011146)	0.01045	0.02147	-1.8	6.91
		Febrile seizures (HP:0002373)	0.00698	0.0204	-1.77	6.89
		Hypsarrhythmia (HP:0002521)	0.0149	0.02156	-1.79	6.85
		Status epilepticus (HP:0002133)	0.01144	0.02147	-1.78	6.84
		EEG with generalized epileptiform discharges (HP:0011198)	0.0154	0.02156	-1.78	6.82
		Aplasia/Hypoplasia affecting the fundus (HP:0008057)	0.01933	0.02449	-1.82	6.77
		Epileptiform EEG discharges (HP:0011182)	0.01589	0.02156	-1.76	6.75
		Abnormality of salivation (HP:0100755)	0.01933	0.02449	-1.75	6.5
		Absence seizures (HP:0002121)	0.007973	0.02129	-1.68	6.46
		Specific learning disability (HP:0001328)	0.02326	0.02762	-1.71	6.14
		Spastic tetraplegia (HP:0002510)	0.02032	0.0249	-1.65	6.1
		Atonic seizures (HP:0010819)	0.00499	0.01896	-1.45	5.76
		X-linked dominant inheritance (HP:0001423)	0.03058	0.03418	-1.62	5.47
		Neonatal hypotonia (HP:0001319)	0.03688	0.04004	-1.67	5.39
		Intellectual disability, severe (HP:0010864)	0.02912	0.03353	-1.58	5.36
		Abnormality of lateral ventricle (HP:0030047)	0.003994	0.01686	-1.11	4.55
		Focal motor seizures (HP:0011153)	0.003994	0.01686	-0.94	3.86
ID/CFD	GO	kinase binding (GO:0019900)	0.0002116	0.01132	-2.55	11.44
		protein kinase binding (GO:0019901)	0.0001175	0.01132	-2.55	11.44
		chromatin binding (GO:0003682)	0.0008792	0.03136	-2.45	8.47
	KEGG/WikiPathways	Chemokine signaling pathway_Homo sapiens_hsa04062	2.018e-05	0.002099	-1.93	11.89
		Non-small cell lung cancer_Homo sapiens_hsa05223	0.000139	0.005082	-2.07	10.95
		Acute myeloid leukemia_Homo sapiens_hsa05221	0.0001466	0.005082	-1.96	10.35
		Prolactin signaling pathway_Homo sapiens_hsa04917	0.0002933	0.007626	-1.87	9.14
		FoxO signaling pathway_Homo sapiens_hsa04068	0.001748	0.03637	-1.72	5.72
		Kit receptor signaling pathway_Homo sapiens_WP304	3.749e-06	0.0004349	-2.13	16.52
		Chemokine signaling pathway_Mus musculus_WP2292	1.103e-05	0.0006395	-2.11	15.49
		IL-2 Signaling Pathway_Homo sapiens_WP49	5.859e-05	0.001459	-2.13	13.94
		IL-5 Signaling Pathway_Homo sapiens_WP127	5.055e-05	0.001459	-2.07	13.52
		IL-7 Signaling Pathway_Mus musculus_WP297	6.29e-05	0.001459	-1.97	12.86
		EGFR1 Signaling Pathway_Mus musculus_WP572	0.0002455	0.003192	-2.01	11.57
		Oncostatin M Signaling Pathway_Homo sapiens_WP2374	0.0002167	0.003192	-1.89	10.85
		IL-5 Signaling Pathway_Mus musculus_WP151	0.0002477	0.003192	-1.85	10.61
		Kit Receptor Signaling Pathway_Mus musculus_WP407	0.000237	0.003192	-1.77	10.16
		IL-6 signaling Pathway_Mus musculus_WP387	0.000703	0.007414	-1.83	9
		IL-3 Signaling Pathway_Mus musculus_WP373	0.000703	0.007414	-1.82	8.94
		Signaling of Hepatocyte Growth Factor Receptor_Mus musculus_WP193	0.001704	0.01236	-1.57	6.9
		Signaling of Hepatocyte Growth Factor Receptor_Homo sapiens_WP313	0.001704	0.01236	-1.52	6.69
		Insulin Signaling_Mus musculus_WP65	0.002653	0.01575	-1.53	6.34
		EGF/EGFR Signaling Pathway_Homo sapiens_WP437	0.003115	0.01642	-1.54	6.32
		EPO Receptor Signaling_Homo sapiens_WP581	0.0009963	0.008255	-1.31	6.3
		Physiological and Pathological Hypertrophy of the Heart_Homo sapiens_WP1528	0.0009207	0.008255	-1.3	6.22
		Insulin Signaling_Homo sapiens_WP481	0.002956	0.01633	-1.5	6.19
		PDGF Pathway_Homo sapiens_WP2526	0.002239	0.01443	-1.46	6.19
		EPO Receptor Signaling_Mus musculus_WP1249	0.0009963	0.008255	-1.26	6.06
		IL-6 signaling pathway_Homo sapiens_WP364	0.002716	0.01575	-1.43	5.94
		IL-3 Signaling Pathway_Homo sapiens_WP286	0.003513	0.01772	-1.47	5.92
		IL-4 Signaling Pathway_Homo sapiens_WP395	0.00425	0.01972	-1.36	5.34
		TGF Beta Signaling Pathway_Mus musculus_WP113	0.003947	0.01908	-1.32	5.22
		miRs in Muscle Cell Differentiation_Homo sapiens_WP2012	0.002126	0.01443	-1.21	5.15
		TGF-beta Receptor Signaling_Homo sapiens_WP560	0.004564	0.02036	-1.32	5.15
		Leptin signaling pathway_Homo sapiens_WP2034	0.00805	0.03113	-1.31	4.55
		Notch Signaling Pathway_Homo sapiens_WP61	0.005566	0.02391	-1.21	4.51
		AGE/RAGE pathway_Homo sapiens_WP2324	0.006286	0.02589	-1.21	4.44
		Signaling Pathways in Glioblastoma_Homo sapiens_WP2261	0.009783	0.03338	-1.27	4.32
		Rac1/Pak1/p38/MMP-2 pathway_Homo sapiens_WP3303	0.006472	0.02589	-1.15	4.2
		MicroRNAs in Cardiomyocyte Hypertrophy_Mus musculus_WP1560	0.008897	0.03251	-1.2	4.11
		Focal Adhesion-PI3K-Akt-mTOR-signaling pathway_Mus musculus_WP2841	0.017	0.04697	-1.25	3.83
		Delta-Notch Signaling Pathway_Mus musculus_WP265	0.009335	0.03281	-1.1	3.75
		B Cell Receptor Signaling Pathway_Homo sapiens_WP23	0.01318	0.04131	-1.08	3.45
		DNA Damage Response (only ATM dependent)_Homo sapiens_WP710	0.01701	0.04697	-1.12	3.44
		MicroRNAs in cardiomyocyte hypertrophy_Homo sapiens_WP1544	0.01423	0.04257	-1.06	3.35
		G Protein Signaling Pathways_Mus musculus_WP232	0.01094	0.03627	-0.98	3.25
		G Protein Signaling Pathways_Homo sapiens_WP35	0.01266	0.04081	-1.01	3.23
		ESC Pluripotency Pathways_Mus musculus_WP339	0.01878	0.05066	-1.01	3
		Wnt Signaling Pathway NetPath_Mus musculus_WP539	0.01559	0.04521	-0.94	2.91
		Spinal Cord Injury_Homo sapiens_WP2431	0.01938	0.05111	-0.85	2.54
		BDNF signaling pathway_Homo sapiens_WP2380	0.02764	0.06035	-0.78	2.19
		TGF-beta Signaling Pathway_Homo sapiens_WP366	0.02353	0.0557	-0.72	2.09
		Calcium Regulation in the Cardiac Cell_Mus musculus_WP553	0.0298	0.06035	-0.62	1.75
		Calcium Regulation in the Cardiac Cell_Homo sapiens_WP536	0.02944	0.06035	-0.62	1.74
		Myometrial Relaxation and Contraction Pathways_Mus musculus_WP385	0.03017	0.06035	-0.61	1.71
		Ectoderm Differentiation_Homo sapiens_WP2858	0.02589	0.0589	-0.57	1.61
		Myometrial Relaxation and Contraction Pathways_Homo sapiens_WP289	0.03203	0.06297	-0.57	1.58
	MP	none
	TRANSFAC/JASPAR PWM	none
	HPO	Hypertelorism (HP:0000316)	8.14e-12	3.27e-09	-2.69	52.54
		Malar flattening (HP:0000272)	1.22e-09	2.44e-07	-2.41	36.62
		Low-set, posteriorly rotated ears (HP:0000368)	2.57e-08	2.586e-06	-2.52	32.41
		High palate (HP:0000218)	4.29e-08	2.872e-06	-2.44	31.2
		Downslanted palpebral fissures (HP:0000494)	3.84e-08	2.872e-06	-2.36	30.11
		Epicanthus (HP:0000286)	1.67e-07	7.444e-06	-2.48	29.23
		Deeply set eye (HP:0000490)	6.46e-09	8.66e-07	-2.06	28.75
		Depressed nasal bridge (HP:0005280)	1.44e-07	7.226e-06	-2.4	28.36
		Pectus excavatum (HP:0000767)	1.4e-07	7.226e-06	-2.3	27.19
		Dental malocclusion (HP:0000689)	3.29e-07	1.32e-05	-2.1	23.63
		Hydrocephalus (HP:0000238)	1.076e-06	3.933e-05	-2.31	23.44
		Cryptorchidism (HP:0000028)	4.315e-06	0.0001156	-2.43	22.03
		Delayed skeletal maturation (HP:0002750)	1.103e-05	0.0002462	-2.35	19.51
		Low posterior hairline (HP:0002162)	1.768e-06	5.922e-05	-1.88	18.25
		Brachydactyly syndrome (HP:0001156)	2.291e-05	0.0003684	-2.26	17.9
		Short neck (HP:0000470)	1.771e-05	0.0003096	-2.13	17.25
		Aplasia/Hypoplasia of the abdominal wall musculature (HP:0010318)	2.824e-06	8.108e-05	-1.81	17.08
		Relative macrocephaly (HP:0004482)	1.923e-06	5.947e-05	-1.73	16.8
		Autosomal dominant inheritance (HP:0000006)	2.165e-05	0.0003627	-2.11	16.68
		Osteopenia (HP:0000938)	7.882e-06	0.000198	-1.86	15.87
		Pectus carinatum (HP:0000768)	1.034e-05	0.0002445	-1.91	15.85
[truncated: 478 more rows]

## Sheet: ID_Comparison
Description of Data:
Each data point represents the average severity of cognitive impairment per condition. Each condition may present a range of severity, hence the "average".
If patients with a particular condition ranged from moderate (2) to severe (3) intellectual disability, this was represented as the average (2.5) (see below).
1 = mild intellectual disability
2 = moderate intellectual disability
3 = severe intellectual disability
4 = profound intellectual disability
SUMMARY
Groups	Count	Sum	Average	Variance
AUT	59	136	2.30508	0.439801
EPI	82	208.5	2.54268	0.624699
ID	61	125.5	2.05738	0.62582
ANOVA
Source of Variation	SS	df	MS	F	P-value	F crit
Between Groups	8.27738	2	4.13869	7.24628	0.000916852	3.04129
Within Groups	113.658	199	0.571147
Total	121.936	201
Fisher-LSD
df	ntr	t-value	alpha
199	3	1.97196	0.05
Groups	Count	Sum
AUT X EPI	0.067	0.0742
AUT X ID	0.0742	0.0742
EPI X ID	0.0002	0.0006
Conclusions:
Significant between-group differences in ID severity driven by EPI x ID. AUT doesn't significantly differ from either EPI or ID.

## Sheet: No_Cases
Description of Data:
Difference across groups of average number of patient cases available for analysis.
Kruskal-Wallis Rank Sum Test:
Chi-square	df	p-value
8.948	2	0.0114
Mann-Whitney Pairwise Comparison (FDR adjusted p-values):
	AUT	EPI
EPI	0.0093	--
ID	0.0744	0.3191
Conclusions:
Significant between-group differences driven by AUT x EPI.
